# Supplementary material for: Altered behavior, brain structure, and neurometabolites in a rat model of autism-specific maternal autoantibody exposure
Source: Mol Psychiatry. 2023 Mar 27;28(5):2136–47. doi: 10.1038/s41380-023-02020-3 (PMC10575787; doi:10.1038/s41380-023-02020-3)
Supplement: Supplementary file 2 — Supplementary Table 1 [file 41380_2023_2020_MOESM2_ESM.xlsx]

## Sheet: Ultrasonic Vocalizations
Ultrasonic Vocalizations
Analysis Plan
The number of ultrasonic vocalizations (USVs) were evaluated using a linear mixed effects model. USV was modeled as a function of sex, treatment group (Cntl or MAR), time (4-, 8-, and 12-days post-natal), and all two and three-way interactions. A random subject effects was included and the need for a random dam effect was assessed using a likelihood ratio test. Residual plots were used to assess …
Results
First we summarized the USVs by treatment group at each time point.
Table 1: Mean and standard deviation of ultrasonic vocalization by treatment group at each time point.
	Control (N=40)	MAR (N=48)	Total (N=88)
P4Total
Mean (SD)	208.900 (86.195)	207.021 (77.151)	207.875 (80.914)
Range	27.000 - 439.000	20.000 - 334.000	20.000 - 439.000
P8Total
Mean (SD)	379.725 (154.236)	340.375 (244.128)	358.261 (207.964)
Range	67.000 - 721.000	9.000 - 911.000	9.000 - 911.000
P12Total
Mean (SD)	587.425 (207.475)	452.604 (175.045)	513.886 (201.017)
Range	59.000 - 956.000	82.000 - 782.000	59.000 - 956.000
Then we tested whether the dam random effect was necessary using the full model with all two- and three-way interactions. The likelihood ratio test indicated that the dam random effect was not necessary, p>0.05 using a chi-square mixture. Next we looked at the significance of the fixed effects and removed nonsignificant interaction terms. The treatment group and time interaction was the only sign…
Table 2: Type 3 tests of fixed effects for the full and final models.
	Sum Sq	Mean Sq	NumDF	DenDF	F value	Pr(>F)	Sum Sq	Mean Sq	NumDF	DenDF	F value	Pr(>F)
Tx	162627	162627	1	84	6.331	0.014	157586	157586	1	85	6.225	0.015
Time	4.22891e+06	2.11445e+06	2	168	82.314	<0.001	4.25012e+06	2.12506e+06	2	172	83.946	<0.001
Sex	4965.9	4965.9	1	84	0.193	0.661	3030.77	3030.77	1	85	0.12	0.73
Tx:Time	208851	104426	2	168	4.065	0.019	205034	102517	2	172	4.05	0.019
Tx:Sex	28502.7	28502.7	1	84	1.11	0.295
Time:Sex	22376.4	11188.2	2	168	0.436	0.648
Tx:Time:Sex	15327	7663.48	2	168	0.298	0.742
Table 3: Results of linear mixed effects analysis using the full and final models.
	Total			Total
Predictors	Estimates	CI	p	Estimates	CI	p
(Intercept)	179.5	104.73 – 254.27	<0.001	204.86	147.44 – 262.28	<0.001
Tx [MAR]	20.82	-79.49 – 121.13	0.684	-1.71	-73.02 – 69.59	0.962
Time [P8Total]	197.15	97.81 – 296.49	<0.001	170.83	101.10 – 240.55	<0.001
Time [P12Total]	387.9	288.56 – 487.24	<0.001	378.53	308.80 – 448.25	<0.001
Sex [M]	58.8	-46.94 – 164.54	0.276	8.08	-37.70 – 53.87	0.729
Tx [MAR] * Time [P8Total]	-53.15	-186.42 – 80.12	0.434	-37.47	-131.89 – 56.94	0.437
Tx [MAR] * Time	-112.18	-245.45 – 21.09	0.099	-132.94	-227.36 – -38.53	0.006
[P12Total]
Tx [MAR] * Sex [M]	-44.82	-188.04 – 98.41	0.54
Time [P8Total] * Sex [M]	-52.65	-193.13 – 87.83	0.463
Time [P12Total] * Sex [M]	-18.75	-159.23 – 121.73	0.794
(Tx [MAR] * Time	30.43	-159.86 – 220.72	0.754
[P8Total]) * Sex [M]
(Tx [MAR] * Time	-44.14	-234.43 – 146.15	0.649
[P12Total]) * Sex [M]
Random Effects
σ2	25687.5			25314.6
τ00	3417.58 SubjID			3557.32 SubjID
ICC	0.12			0.12
N	88 SubjID			88 SubjID
Observations	264			264
Marginal R2 / Conditional R2	0.377 / 0.450			0.375 / 0.452

## Sheet: Developmental Milestones
Summary Statistics						Analysis Plan
Summary by Postnatal Day						The developmental milestones were evaluated using linear mixed effects models (LMMs). Each milestone was modeled as a function of treatment group (MAR or Cntl), sex, post-natal days (4, 8, or 12 days), and all two and three-way interactions. A random subject effect was included and the need for a random dam effect was assessed using a likelihood ratio test.
Table 1: Summary of developmental milestones over time. Numeric milestones are summarized by mean (sd) and range. Ordinal milestones are summarized by N (%). The number missing for each milestone is also displayed.						Residual plots were used to assess normality and homogeneity of variance. Developmental milestones were log transformed if necessary to meet model assumptions. Final models included all main effects but only statistically significant interactions.
						Results														Results
						Body Weight														Body Temperature
	P4 (N=96)	P8 (N=96)	P12 (N=96)	Total (N=288)		The dam random effect was necessary when modeling body weight, p<0.001, but there were no significant interaction terms. Thus, the final model included the main effects for treatment group, sex, and number of post-natal days, a random intercept for each dam, and a random intercept for each rat.														The dam random effect was necessary when modeling body temperature, p<0.001, and the only significant interaction was between treatment group and number of post-natal days, p=0.026. Thus, the final model included the main effects for treatment group, sex, and number of post-natal days; the interaction between treatment group and number of post-natal days; and a random intercept for each dam and a…
Body Weight						Sex and the number of post-natal days were all significantly associated with body weight, p=0.021, and p<0.001, respectively, but treatment group was not , p=0.069. When controlling for treatment group and number of days post-natal, male rats weigh on average 0.5 (95% CI, 0.09 to 0.92) grams more than female rats. Controlling for treatment group and sex, rats weigh on average 9.51 (95% CI, 9.16 t…														The relationship between post-natal days and body temperature is different between the treatment groups, p=0.023. The mean body temperature at post-natal day 4 is 27.7 degrees for controls rats and 27.5 degrees for MAR rats. At post-natal day 12 the mean body temperature increased to 30.6 degrees for control rats and 29.6 degrees for MAR rats. The difference in body temperature from 4 days to 12 …
Mean (SD)	11.164 (1.257)	20.677 (1.647)	32.358 (2.390)	21.400 (8.873)		Table 4: Type 3 ANOVA Table with Satterthwaite’s method for body weight
Range	8.000 - 13.600	15.600 - 24.100	27.000 - 38.100	8.000 - 38.100			Sum Sq	Mean Sq	NumDF	DenDF	F value	Pr(>F)	Sum Sq	Mean Sq	NumDF	DenDF	F value	Pr(>F)		Table 6: Type 3 ANOVA Table with Satterthwaite’s method for body temperature
N-Miss	8	8	8	24		TX	5.989	5.989	1	9.002	4.223	0.07	5.972	5.972	1	9.001	4.247	0.069			Sum Sq	Mean Sq	NumDF	DenDF	F value	Pr(>F)	Sum Sq	Mean Sq	NumDF	DenDF	F value	Pr(>F)
Body Temperature						Sex	8.351	8.351	1	75.061	5.889	0.018	7.869	7.869	1	76.075	5.596	0.021		TX	0.662	0.662	1	8.998	0.589	0.462	0.65	0.65	1	8.999	0.588	0.463
Mean (SD)	27.575 (1.058)	29.141 (1.507)	30.044 (2.007)	28.920 (1.871)		Postnatal Day	19667.1	9833.57	2	168.001	6934.08	<0.001	19833.4	9916.72	2	174	7052.5	<0.001		Sex	0.045	0.045	1	243.056	0.04	0.841	0.031	0.031	1	248.068	0.028	0.868
Range	24.500 - 31.400	24.700 - 31.500	25.400 - 32.700	24.500 - 32.700		TX:Sex	1.043	1.043	1	75.061	0.736	0.394								Postnatal Day	280.69	140.345	2	242.998	124.931	<0.001	280.087	140.044	2	247.999	126.697	<0.001
N-Miss	8	8	8	24		TX:Postnatal Day	0.301	0.15	2	168.001	0.106	0.899								TX:Postnatal Day	8.365	4.183	2	242.998	3.723	0.026	8.502	4.251	2	247.999	3.846	0.023
Tail Length						Sex:Postnatal Day	6.068	3.034	2	168.001	2.139	0.121								TX:Sex	0.188	0.188	1	243.056	0.167	0.683
Mean (SD)	2.397 (0.260)	3.519 (0.327)	4.773 (0.348)	3.563 (1.021)		TX:Sex:Postnatal Day	0.005	0.002	2	168.001	0.002	0.998								Sex:Postnatal Day	0.093	0.047	2	242.998	0.042	0.959
Range	1.900 - 3.050	2.800 - 4.400	3.900 - 5.600	1.900 - 5.600																TX:Sex:Postnatal Day	0.787	0.393	2	242.998	0.35	0.705
N-Miss	8	8	8	24		Table 5: LMM results of the full and final model for body weight.
Head Width							Body Weight			Body Weight										Table 7: LMM results of the full and final model for body temperature.
Mean (SD)	1.207 (0.076)	1.444 (0.061)	1.664 (0.089)	1.439 (0.202)		Predictors	Estimates	CI	p	Estimates	CI	p									Body Temperature			Body Temperature
Range	1.050 - 1.400	1.300 - 1.600	1.360 - 1.950	1.050 - 1.950		(Intercept)	10.24	9.14 – 11.34	<0.001	10.17	9.16 – 11.18	<0.001								Predictors	Estimates	CI	p	Estimates	CI	p
N-Miss	8	8	8	24		TX: MAR	1.48	-0.00 – 2.97	0.069	1.37	0.07 – 2.68	0.069								(Intercept)	27.63	26.45 – 28.81	<0.001	27.71	26.57 – 28.85	<0.001
Pinnae Detachment						Sex: M	0.42	-0.44 – 1.28	0.341	0.5	0.09 – 0.92	0.021								TX: MAR	-0.07	-1.67 – 1.52	0.929	-0.27	-1.80 – 1.27	0.741
0	34 (38.6%)	0 (0.0%)	0 (0.0%)	34 (12.9%)		Post-Natal Days: P 8	9.37	8.63 – 10.10	<0.001	9.51	9.16 – 9.86	<0.001								Sex: M	0.18	-0.48 – 0.84	0.592	0.02	-0.23 – 0.28	0.868
0.5	30 (34.1%)	0 (0.0%)	0 (0.0%)	30 (11.4%)		Post-Natal Days: P 12	20.83	20.09 – 21.57	<0.001	21.19	20.84 – 21.54	<0.001								Post-Natal Days: P 8	1.7	1.04 – 2.36	<0.001	1.64	1.18 – 2.10	<0.001
1	24 (27.3%)	64 (72.7%)	0 (0.0%)	88 (33.3%)		TXMAR:SexM	-0.34	-1.51 – 0.83	0.566											Post-Natal Days: P 12	3	2.35 – 3.66	<0.001	2.92	2.46 – 3.38	<0.001
1.5	0 (0.0%)	24 (27.3%)	0 (0.0%)	24 (9.1%)		TXMAR:Postnatal Day P8	0.17	-0.82 – 1.16	0.736											TXMAR:Postnatal Day P8	-0.29	-1.17 – 0.59	0.522	-0.13	-0.76 – 0.49	0.68
2	0 (0.0%)	0 (0.0%)	48 (54.5%)	48 (18.2%)		TXMAR:Postnatal Day P12	0.05	-0.94 – 1.04	0.928											TXMAR:Postnatal Day P12	-1.08	-1.96 – -0.20	0.017	-0.82	-1.45 – -0.20	0.01
2.5	0 (0.0%)	0 (0.0%)	40 (45.5%)	40 (15.2%)		SexM:Postnatal Day P8	0.13	-0.91 – 1.17	0.807											TXMAR:SexM	-0.39	-1.28 – 0.50	0.388
N-Miss	8	8	8	24		SexM:Postnatal Day P12	0.71	-0.33 – 1.76	0.181											SexM:Postnatal Day P8	-0.12	-1.05 – 0.80	0.792
Eye Opening						TXMAR:SexM:Postnatal Day P8	-0.03	-1.44 – 1.38	0.966											SexM:Postnatal Day P12	-0.17	-1.10 – 0.75	0.712
0	88 (100.0%)	88 (100.0%)	88 (100.0%)	264 (100.0%)		TXMAR:SexM:Postnatal Day P12	-0.04	-1.45 – 1.38	0.958											TXMAR:SexM:Postnatal Day P8	0.32	-0.94 – 1.58	0.617
N-Miss	8	8	8	24		Random Effects														TXMAR:SexM:Postnatal Day P12	0.53	-0.72 – 1.79	0.407
Incisor Eruption						σ2	1.42			1.41										Random Effects
0	88 (100.0%)	40 (45.5%)	0 (0.0%)	128 (48.5%)		τ00	0.52 Animal.ID			0.52 Animal.ID										σ2	1.12			1.11
0.5	0 (0.0%)	25 (28.4%)	0 (0.0%)	25 (9.5%)			1.09 Dam.ID.Corrected			1.09 Dam.ID.Corrected										τ00	0.00 Animal.ID			0.00 Animal.ID
1	0 (0.0%)	16 (18.2%)	0 (0.0%)	16 (6.1%)		ICC	0.53			0.53											1.53 Dam.ID.Corrected			1.53 Dam.ID.Corrected
1.5	0 (0.0%)	6 (6.8%)	0 (0.0%)	6 (2.3%)		N	11 Dam.ID.Corrected			11 Dam.ID.Corrected										N	11 Dam.ID.Corrected			11 Dam.ID.Corrected
2	0 (0.0%)	1 (1.1%)	12 (13.6%)	13 (4.9%)			88 Animal.ID			88 Animal.ID											88 Animal.ID			88 Animal.ID
2.5	0 (0.0%)	0 (0.0%)	76 (86.4%)	76 (28.8%)		Observations	264			264										Observations	264			264
N-Miss	8	8	8	24		Marginal R2 / Conditional R2	0.962 / 0.982			0.962 / 0.982										Marginal R2 / Conditional R2	0.509 / NA			0.512 / NA
Fur Development
0	10 (11.4%)	0 (0.0%)	0 (0.0%)	10 (3.8%)		Tail Length														Head Width
0.5	78 (88.6%)	0 (0.0%)	0 (0.0%)	78 (29.5%)		The dam random effect was necessary when modeling tail length, p<0.001, and there were no significant interaction terms. Thus, the final model included the main effects for treatment group, sex, and number of post-natal days; and a random intercept for each dam and a random intercept for each rat.														The dam random effect was necessary when modeling head width, p=0.001, and there were no significant interaction terms. Thus, the final model included the main effects for treatment group, sex, and number of post-natal days; and a random intercept for each dam and a random intercept for each rat.
1	0 (0.0%)	88 (100.0%)	0 (0.0%)	88 (33.3%)		The effects of sex and post-natal days on tail length are significant, p=0.009 and p<0.001, respectively. There was not evidence to suggest there was a difference in tail length between the treatment groups, p=0.17. The tail length of male rats was on average -0.07 (95% CI, -0.13 to -0.02) centimeters shorter than female rats when controlling for treatment group and post-natal days. Controlling f…														There was not a significant association between treatment group or sex and head width, p=0.104 and p=0.455, respectively. The number of post-natal days was significantly associated with head width, p<0.001. Controlling for treatment group and sex, rats head width was on average 0.237 (95% CI, 0.217 to 0.257) and 0.457 (95% CI, 0.437 to 0.477) centimeters wider on post-natal days 8 and 12, respect…
2	0 (0.0%)	0 (0.0%)	47 (53.4%)	47 (17.8%)
2.5	0 (0.0%)	0 (0.0%)	41 (46.6%)	41 (15.5%)		Table 8: Type 3 ANOVA Table with Satterthwaite’s method for tail length														Table 10: Type 3 ANOVA Table with Satterthwaite’s method for head width
N-Miss	8	8	8	24			Sum Sq	Mean Sq	NumDF	DenDF	F value	Pr(>F)	Sum Sq	Mean Sq	NumDF	DenDF	F value	Pr(>F)			Sum Sq	Mean Sq	NumDF	DenDF	F value	Pr(>F)	Sum Sq	Mean Sq	NumDF	DenDF	F value	Pr(>F)
Righting Reflex						TX	0.054	0.054	1	8.996	2.225	0.17	0.053	0.053	1	8.998	2.226	0.17		TX	0.015	0.015	1	8.998	3.267	0.104	0.015	0.015	1	8.999	3.266	0.104
Mean (SD)	4.147 (4.625)	1.618 (0.709)	1.069 (0.158)	2.278 (3.009)		Sex	0.177	0.177	1	75.017	7.308	0.008	0.171	0.171	1	76.031	7.151	0.009		Sex	0.002	0.002	1	75.13	0.518	0.474	0.003	0.003	1	76.156	0.563	0.455
Range	1.105 - 31.500	1.000 - 5.075	1.000 - 1.840	1.000 - 31.500		Postnatal Day	245.958	122.979	2	168.002	5066.65	<0.001	248.565	124.283	2	173.994	5185.49	<0.001		Postnatal Day	9.208	4.604	2	168	1033.7	<0.001	9.191	4.595	2	174	1000.02	<0.001
N-Miss	8	8	8	24		TX:Sex	0.008	0.008	1	75.017	0.34	0.561								TX:Sex	0	0	1	75.13	0.07	0.793
Negative Geotaxis						TX:Postnatal Day	0.04	0.02	2	168.002	0.823	0.441								TX:Postnatal Day	0.023	0.012	2	168	2.618	0.076
0	66 (75.0%)	8 (9.1%)	2 (2.3%)	76 (28.8%)		Sex:Postnatal Day	0.039	0.02	2	168.002	0.81	0.447								Sex:Postnatal Day	0.014	0.007	2	168	1.552	0.215
0.5	20 (22.7%)	25 (28.4%)	0 (0.0%)	45 (17.0%)		TX:Sex:Postnatal Day	0.011	0.005	2	168.002	0.225	0.799								TX:Sex:Postnatal Day	0.012	0.006	2	168	1.307	0.273
1	2 (2.3%)	32 (36.4%)	8 (9.1%)	42 (15.9%)
1.5	0 (0.0%)	11 (12.5%)	18 (20.5%)	29 (11.0%)		Table 9: LMM results of the full and final model for tail length.														Table 11: LMM results of the full and final model for head width.
2	0 (0.0%)	10 (11.4%)	29 (33.0%)	39 (14.8%)			Tail Length			Tail Length											Head Width			Head Width
2.5	0 (0.0%)	2 (2.3%)	31 (35.2%)	33 (12.5%)		Predictors	Estimates	CI	p	Estimates	CI	p								Predictors	Estimates	CI	p	Estimates	CI	p
N-Miss	8	8	8	24		(Intercept)	2.35	2.12 – 2.58	<0.001	2.31	2.09 – 2.53	<0.001								(Intercept)	1.18	1.14 – 1.22	<0.001	1.18	1.15 – 1.22	<0.001
Cliff Avoidance						TX: MAR	0.17	-0.15 – 0.48	0.317	0.23	-0.07 – 0.53	0.17								TX: MAR	0.05	-0.00 – 0.10	0.082	0.04	-0.00 – 0.07	0.104
0	71 (80.7%)	29 (33.0%)	8 (9.1%)	108 (40.9%)		Sex: M	-0.12	-0.23 – -0.00	0.043	-0.07	-0.13 – -0.02	0.009								Sex: M	-0.01	-0.06 – 0.03	0.568	0.01	-0.01 – 0.02	0.455
0.5	17 (19.3%)	21 (23.9%)	6 (6.8%)	44 (16.7%)		Post-Natal Days: P 8	1.08	0.98 – 1.18	<0.001	1.12	1.08 – 1.17	<0.001								Post-Natal Days: P 8	0.24	0.19 – 0.28	<0.001	0.24	0.22 – 0.26	<0.001
1	0 (0.0%)	17 (19.3%)	12 (13.6%)	29 (11.0%)		Post-Natal Days: P 12	2.32	2.23 – 2.42	<0.001	2.38	2.33 – 2.42	<0.001								Post-Natal Days: P 12	0.47	0.43 – 0.51	<0.001	0.46	0.44 – 0.48	<0.001
1.5	0 (0.0%)	10 (11.4%)	11 (12.5%)	21 (8.0%)		TXMAR:SexM	0.05	-0.10 – 0.20	0.524											TXMAR:SexM	0.02	-0.04 – 0.08	0.556
2	0 (0.0%)	10 (11.4%)	31 (35.2%)	41 (15.5%)		TXMAR:Postnatal Day P8	0.08	-0.05 – 0.21	0.233											TXMAR:Postnatal Day P8	0	-0.05 – 0.06	0.86
2.5	0 (0.0%)	1 (1.1%)	20 (22.7%)	21 (8.0%)		TXMAR:Postnatal Day P12	0.05	-0.08 – 0.18	0.437											TXMAR:Postnatal Day P12	-0.05	-0.11 – 0.00	0.068
N-Miss	8	8	8	24		SexM:Postnatal Day P8	0.03	-0.11 – 0.16	0.72											SexM:Postnatal Day P8	0.02	-0.03 – 0.08	0.403
						SexM:Postnatal Day P12	0.05	-0.09 – 0.19	0.474											SexM:Postnatal Day P12	0.02	-0.03 – 0.08	0.403
Summary by Sex						TXMAR:SexM:Postnatal Day P8	-0.05	-0.24 – 0.13	0.57											TXMAR:SexM:Postnatal Day P8	-0.05	-0.13 – 0.03	0.22
Table 2: Summary of developmental milestones by sex. Numeric milestones are summarized by mean (sd) and range. Ordinal milestones are summarized by N (%). The number missing for each milestone is also displayed.						TXMAR:SexM:Postnatal Day P12	0	-0.18 – 0.19	0.982											TXMAR:SexM:Postnatal Day P12	0.01	-0.07 – 0.09	0.771
	F (N=147)	M (N=141)	Total (N=288)			Random Effects														Random Effects
Body Weight						σ2	0.02			0.02										σ2	0			0
Mean (SD)	21.165 (8.733)	21.645 (9.044)	21.400 (8.873)			τ00	0.01 Animal.ID			0.01 Animal.ID										τ00	0.00 Animal.ID			0.00 Animal.ID
Range	9.000 - 37.200	8.000 - 38.100	8.000 - 38.100				0.06 Dam.ID.Corrected			0.06 Dam.ID.Corrected											0.00 Dam.ID.Corrected			0.00 Dam.ID.Corrected
N-Miss	12	12	24			ICC	0.74			0.75										ICC	0.2			0.19
Body Temperature						N	11 Dam.ID.Corrected			11 Dam.ID.Corrected										N	11 Dam.ID.Corrected			11 Dam.ID.Corrected
Mean (SD)	28.853 (1.903)	28.991 (1.840)	28.920 (1.871)				88 Animal.ID			88 Animal.ID											88 Animal.ID			88 Animal.ID
Range	24.700 - 32.300	24.500 - 32.700	24.500 - 32.700			Observations	264			264										Observations	264			264
N-Miss	12	12	24			Marginal R2 / Conditional R2	0.910 / 0.977			0.911 / 0.977										Marginal R2 / Conditional R2	0.864 / 0.892			0.862 / 0.888
Tail Length
Mean (SD)	3.612 (1.014)	3.512 (1.030)	3.563 (1.021)			Pinnae Detachment														Incisor Eruption
Range	2.100 - 5.600	1.900 - 5.400	1.900 - 5.600			The dam random effect was necessary when modeling pinnae detachment, p<0.001, and there were no significant interaction terms. Thus, the final model included the main effects for treatment group, sex, and number of post-natal days; and a random intercept for each dam and a random intercept for each rat.														Post-natal day 4 was dropped during analysis as all values were identical, see Table 1. The dam random effect was necessary when modeling incisor eruption, p<0.001. The final model included the main effects for treatment group, sex, and number of post-natal days; all two- and thee-way interactions; and a random intercept for each dam and a random intercept for each rat.
N-Miss	12	12	24			There was not a significant association between treatment group or sex and pinnae detachment, p=0.566 and p=0.474, respectively. The number of post-natal days was significantly associated with pinnae detachment, p<0.001. Controlling for treatment group and sex, the pinnae detachment score was on average 0.693 (95% CI, 0.621 to 0.765) and 1.784 (95% CI, 1.712 to 1.856) points higher on post-natal …														The three-way interaction between treatment group, sex, and post-natal days was significantly associated with incisor eruption score, p=0.022. Male rats in the treatment group at 12 days post-natal had on average points lower incisor eruption score compared the female rats in the control group at 8 days post-natal.
Head Width																				The figures below illustrate the 3-way interaction. The three-way interaction indicates that the change in incisor eruption between Postnatal Day 8 and Postnatal Day 12 is not equivalent for females and males or MAR and Control rats. The figures show that the magnitude of the change is largely similar for both MAR and Control rats as well as female Control rats. It is the female MAR rats that dif…
Mean (SD)	1.436 (0.195)	1.441 (0.209)	1.439 (0.202)			Table 12: Type 3 ANOVA Table with Satterthwaite’s method for pinnae detachment
Range	1.050 - 1.850	1.050 - 1.950	1.050 - 1.950				Sum Sq	Mean Sq	NumDF	DenDF	F value	Pr(>F)	Sum Sq	Mean Sq	NumDF	DenDF	F value	Pr(>F)		Table 14: Type 3 ANOVA Table with Satterthwaite’s method for incisor eruption
N-Miss	12	12	24			TX	0.022	0.022	1	8.999	0.356	0.565	0.021	0.021	1	8.999	0.356	0.566			Sum Sq	Mean Sq	NumDF	DenDF	F value	Pr(>F)
Pinnae Detachment						Sex	0.031	0.031	1	243.122	0.512	0.475	0.031	0.031	1	250.146	0.514	0.474		TX	0.193	0.193	1	9.001	2.026	0.188
0	18 (13.3%)	16 (12.4%)	34 (12.9%)			Postnatal Day	140.983	70.491	2	242.999	1153.31	<0.001	142.371	71.186	2	250	1191.72	<0.001		Sex	0.459	0.459	1	159.218	4.834	0.029
0.5	14 (10.4%)	16 (12.4%)	30 (11.4%)			TX:Sex	0.001	0.001	1	243.122	0.01	0.92								Postnatal Day	174.559	174.559	1	159.002	1836.84	<0.001
1	45 (33.3%)	43 (33.3%)	88 (33.3%)			TX:Postnatal Day	0.002	0.001	2	242.999	0.015	0.985								TX:Sex	0.71	0.71	1	159.218	7.47	0.007
1.5	13 (9.6%)	11 (8.5%)	24 (9.1%)			Sex:Postnatal Day	0.076	0.038	2	242.999	0.622	0.538								TX:Postnatal Day	0.97	0.97	1	159.002	10.204	0.002
2	21 (15.6%)	27 (20.9%)	48 (18.2%)			TX:Sex:Postnatal Day	0.002	0.001	2	242.999	0.017	0.983								Sex:Postnatal Day	0.303	0.303	1	159.002	3.189	0.076
2.5	24 (17.8%)	16 (12.4%)	40 (15.2%)																	TX:Sex:Postnatal Day	0.512	0.512	1	159.002	5.388	0.022
N-Miss	12	12	24			Table 13: LMM results of the full and final model for pinnae detachment.
Eye Opening							Pinnae Detachment			Pinnae Detachment										Table 15: LMM results of the full and final model for incisor eruption.
0	135 (100.0%)	129 (100.0%)	264 (100.0%)			Predictors	Estimates	CI	p	Estimates	CI	p									Incisor Eruption
N-Miss	12	12	24			(Intercept)	0.4	0.20 – 0.60	0.001	0.41	0.23 – 0.60	0.001								Predictors	Estimates	CI	p
Incisor Eruption						TX: MAR	0.07	-0.20 – 0.34	0.616	0.07	-0.17 – 0.31	0.566								(Intercept)	0.25	0.05 – 0.45	0.024
0	63 (46.7%)	65 (50.4%)	128 (48.5%)			Sex: M	0	-0.15 – 0.15	1	-0.02	-0.08 – 0.04	0.474								TX [MAR]	0.55	0.27 – 0.82	0.001
0.5	10 (7.4%)	15 (11.6%)	25 (9.5%)			Post-Natal Days: P 8	0.7	0.55 – 0.85	<0.001	0.69	0.62 – 0.77	<0.001								Sex [M]	0.05	-0.14 – 0.24	0.609
1	12 (8.9%)	4 (3.1%)	16 (6.1%)			Post-Natal Days: P 12	1.82	1.67 – 1.98	<0.001	1.78	1.71 – 1.86	<0.001								Postnatal Day [P12]	2.18	1.98 – 2.37	<0.001
1.5	4 (3.0%)	2 (1.6%)	6 (2.3%)			TXMAR:SexM	0.02	-0.19 – 0.22	0.874											TX [MAR] * Sex [M]	-0.47	-0.73 – -0.21	<0.001
2	6 (4.4%)	7 (5.4%)	13 (4.9%)			TXMAR:Postnatal Day P8	0	-0.21 – 0.21	1											TX [MAR] * Postnatal Day [P12]	-0.52	-0.77 – -0.26	<0.001
2.5	40 (29.6%)	36 (27.9%)	76 (28.8%)			TXMAR:Postnatal Day P12	0	-0.21 – 0.20	0.962											Sex [M] * Postnatal Day [P12]	-0.05	-0.32 – 0.22	0.717
N-Miss	12	12	24			SexM:Postnatal Day P8	0	-0.22 – 0.22	1											(TX [MAR] * Sex [M]) *	0.43	0.07 – 0.80	0.022
Fur Development						SexM:Postnatal Day P12	-0.07	-0.29 – 0.14	0.498											Postnatal Day [P12]
0	7 (5.2%)	3 (2.3%)	10 (3.8%)			TXMAR:SexM:Postnatal Day P8	-0.03	-0.32 – 0.27	0.862											Random Effects
0.5	38 (28.1%)	40 (31.0%)	78 (29.5%)			TXMAR:SexM:Postnatal Day P12	-0.01	-0.30 – 0.29	0.969											σ2	0.1
1	45 (33.3%)	43 (33.3%)	88 (33.3%)			Random Effects														τ00 Animal.ID	0
2	24 (17.8%)	23 (17.8%)	47 (17.8%)			σ2	0.06			0.06										τ00 Dam.ID.Corrected	0.03
2.5	21 (15.6%)	20 (15.5%)	41 (15.5%)			τ00	0.00 Animal.ID			0.00 Animal.ID										N Dam.ID.Corrected	11
N-Miss	12	12	24				0.04 Dam.ID.Corrected			0.04 Dam.ID.Corrected										N Animal.ID	88
Righting Reflex						N	11 Dam.ID.Corrected			11 Dam.ID.Corrected										Observations	176
Mean (SD)	2.307 (3.261)	2.248 (2.732)	2.278 (3.009)				88 Animal.ID			88 Animal.ID										Marginal R2 / Conditional R2	0.914 / NA
Range	1.000 - 31.500	1.000 - 23.205	1.000 - 31.500			Observations	264			264
N-Miss	12	12	24			Marginal R2 / Conditional R2	0.899 / NA			0.901 / NA
Negative Geotaxis
0	41 (30.4%)	35 (27.1%)	76 (28.8%)			Fur Development														Righting Reflex
0.5	23 (17.0%)	22 (17.1%)	45 (17.0%)			Post-natal day 8 was dropped during analysis as all values were identical, see Table 1. The dam random effect was necessary when modeling fur development, p<0.001, and there were no significant interaction terms. Thus, the final model included the main effects for treatment group, sex, and number of post-natal days; and a random intercept for each dam and a random intercept for each rat.														Post-natal day 8 was dropped during analysis as all values were identical, see Table 1. The dam random effect was necessary when modeling fur development, p<0.001, and there were no significant interaction terms. Thus, the final model included the main effects for treatment group, sex, and number of post-natal days; and a random intercept for each dam and a random intercept for each rat.
1	14 (10.4%)	28 (21.7%)	42 (15.9%)			There was not a significant association between treatment group or sex and fur development, p=0.242 and p=0.505, respectively. The number of post-natal days was significantly associated with fur development, p<0.001. Controlling for treatment group and sex, rats fur development score was on average 1.79 (95% CI, 1.737 to 1.842) points higher on post-natal day 12 than on post-natal day 4.														There was not a significant association between treatment group or sex and fur development, p=0.242 and p=0.505, respectively. The number of post-natal days was significantly associated with fur development, p<0.001. Controlling for treatment group and sex, rats fur development score was on average 1.79 (95% CI, 1.737 to 1.842) points higher on post-natal day 12 than on post-natal day 4.
1.5	20 (14.8%)	9 (7.0%)	29 (11.0%)
2	21 (15.6%)	18 (14.0%)	39 (14.8%)			Table 16: Type 3 ANOVA Table with Satterthwaite’s method for fur development														Table 18: Type 3 ANOVA Table with Satterthwaite’s method for log transformed righting reflex
2.5	16 (11.9%)	17 (13.2%)	33 (12.5%)				Sum Sq	Mean Sq	NumDF	DenDF	F value	Pr(>F)	Sum Sq	Mean Sq	NumDF	DenDF	F value	Pr(>F)			Sum Sq	Mean Sq	NumDF	DenDF	F value	Pr(>F)	Sum Sq	Mean Sq	NumDF	DenDF	F value	Pr(>F)
N-Miss	12	12	24			TX	0.047	0.047	1	8.999	1.515	0.25	0.049	0.049	1	8.999	1.566	0.242		TX	0.009	0.009	1	9.001	0.059	0.813	0.008	0.008	1	9.001	0.056	0.819
Cliff Avoidance						Sex	0.022	0.022	1	159.161	0.703	0.403	0.014	0.014	1	163.201	0.447	0.505		Sex	0.023	0.023	1	243.171	0.15	0.699	0.039	0.039	1	250.207	0.263	0.609
0	58 (43.0%)	50 (38.8%)	108 (40.9%)			Postnatal Day	139.807	139.807	1	158.999	4496.69	<0.001	140.945	140.945	1	163	4486.52	<0.001		Postnatal Day	50.59	25.295	2	243.001	167.414	<0.001	50.657	25.328	2	250.001	168.506	<0.001
0.5	21 (15.6%)	23 (17.8%)	44 (16.7%)			TX:Sex	0.12	0.12	1	159.161	3.863	0.051								TX:Sex	0.306	0.306	1	243.171	2.024	0.156
1	11 (8.1%)	18 (14.0%)	29 (11.0%)			TX:Postnatal Day	0.004	0.004	1	158.999	0.123	0.727								TX:Postnatal Day	0.347	0.174	2	243.001	1.15	0.319
1.5	11 (8.1%)	10 (7.8%)	21 (8.0%)			Sex:Postnatal Day	0.026	0.026	1	158.999	0.831	0.363								Sex:Postnatal Day	0.108	0.054	2	243.001	0.357	0.7
2	23 (17.0%)	18 (14.0%)	41 (15.5%)			TX:Sex:Postnatal Day	0.029	0.029	1	158.999	0.923	0.338								TX:Sex:Postnatal Day	0.083	0.041	2	243.001	0.273	0.761
2.5	11 (8.1%)	10 (7.8%)	21 (8.0%)
N-Miss	12	12	24			Table 17: LMM results of the full and final model for fur development.														Table 19: LMM results of the full and final model for log transformed righting reflex.
							Fur Development			Fur Development											Log Righting Reflex
Summary by Treatment Group						Predictors	Estimates	CI	p	Estimates	CI	p								Predictors	Estimates	CI	p	Estimates	CI	p
Table 3: Summary of developmental milestones by treatment group. Numeric milestones are summarized by mean (sd) and range. Ordinal milestones are summarized by N (%). The number missing for each milestone is also displayed.						(Intercept)	0.33	0.20 – 0.45	<0.001	0.38	0.27 – 0.50	<0.001								(Intercept)	1.12	0.84 – 1.40	<0.001	1.15	0.90 – 1.39	<0.001
	Control (N=120)	MAR (N=144)	Total (N=264)			TX [MAR]	0.18	0.01 – 0.35	0.056	0.09	-0.05 – 0.24	0.242								TX [MAR]	-0.03	-0.41 – 0.35	0.882	-0.04	-0.36 – 0.28	0.819
Body Weight						Sex [M]	0.12	0.02 – 0.23	0.026	0.02	-0.03 – 0.07	0.505								Sex [M]	0.11	-0.13 – 0.36	0.35	-0.02	-0.12 – 0.07	0.609
Mean (SD)	20.656 (8.843)	22.020 (8.880)	21.400 (8.873)			Postnatal Day [P12]	1.85	1.74 – 1.96	<0.001	1.79	1.74 – 1.84	<0.001								Postnatal Day [P8]	-0.75	-0.99 – -0.51	<0.001	-0.7	-0.81 – -0.58	<0.001
Range	9.000 - 36.000	8.000 - 38.100	8.000 - 38.100			TX [MAR] * Sex [M]	-0.16	-0.30 – -0.01	0.04											Postnatal Day [P12]	-1.04	-1.28 – -0.80	<0.001	-1.06	-1.17 – -0.94	<0.001
Body Temperature						TX [MAR] * Postnatal Day [P12]	-0.07	-0.22 – 0.08	0.351											TX [MAR] * Sex [M]	-0.18	-0.51 – 0.14	0.274
Mean (SD)	29.238 (1.818)	28.655 (1.879)	28.920 (1.871)			Sex [M] * Postnatal Day [P12]	-0.1	-0.25 – 0.05	0.207											TX [MAR] * Postnatal Day [P8]	0.18	-0.14 – 0.50	0.273
Range	24.700 - 32.700	24.500 - 32.400	24.500 - 32.700			(TX [MAR] * Sex [M]) *	0.1	-0.11 – 0.31	0.338											TX [MAR] * Postnatal Day [P12]	-0.01	-0.33 – 0.32	0.969
Tail Length						Postnatal Day [P12]														Sex [M] * Postnatal Day [P8]	-0.09	-0.43 – 0.25	0.594
Mean (SD)	3.438 (0.989)	3.667 (1.039)	3.563 (1.021)			Random Effects														Sex [M] * Postnatal Day [P12]	-0.1	-0.44 – 0.24	0.555
Range	2.050 - 5.100	1.900 - 5.600	1.900 - 5.600			σ2	0.03			0.03										(TX [MAR] * Sex [M]) *	-0.01	-0.47 – 0.45	0.97
Head Width						τ00	0.00 Animal.ID			0.00 Animal.ID										Postnatal Day [P8]
Mean (SD)	1.420 (0.207)	1.455 (0.197)	1.439 (0.202)				0.01 Dam.ID.Corrected			0.01 Dam.ID.Corrected										(TX [MAR] * Sex [M]) *	0.15	-0.32 – 0.61	0.535
Range	1.050 - 1.800	1.050 - 1.950	1.050 - 1.950			N	88 Animal.ID			88 Animal.ID										Postnatal Day [P12]
Pinnae Detachment							11 Dam.ID.Corrected			11 Dam.ID.Corrected										Random Effects
0	16 (13.3%)	18 (12.5%)	34 (12.9%)			Observations	176			176										σ2	0.15			0.15
0.5	16 (13.3%)	14 (9.7%)	30 (11.4%)			Marginal R2 / Conditional R2	0.963 / NA			0.963 / NA										τ00	0.00 Animal.ID			0.00 Animal.ID
1	40 (33.3%)	48 (33.3%)	88 (33.3%)																		0.07 Dam.ID.Corrected			0.07 Dam.ID.Corrected
1.5	8 (6.7%)	16 (11.1%)	24 (9.1%)			Negative Geotaxis														N	88 Animal.ID			88 Animal.ID
2	25 (20.8%)	23 (16.0%)	48 (18.2%)			The dam random effect was necessary when modeling negative geotaxis, p<0.001, and the interaction was between treatment group and number of post-natal days was the only significant interaction, p=0.048. Thus, the final model included the main effects for treatment group, sex, and number of post-natal days; the interaction between treatment group and number of post-natal days; and a random interce…															11 Dam.ID.Corrected			11 Dam.ID.Corrected
2.5	15 (12.5%)	25 (17.4%)	40 (15.2%)			There was not a significant association between sex and negative geotaxis, p=0.813. The effect of treatment group on negative geotaxis significantly differed by post-natal days, p=0.044. The mean negative geotaxis score at post-natal day 4 is 0.13 for controls rats and 0.15 for MAR rats. At post-natal day 12 the mean negative geotaxis score increased to 1.74 points for control rats and 2.10 point…														Observations	264			264
Eye Opening																				Marginal R2 / Conditional R2	0.565 / NA			0.562 / NA
0	120 (100.0%)	144 (100.0%)	264 (100.0%)			Table 20: Type 3 ANOVA Table with Satterthwaite’s method for negative geotaxis
Incisor Eruption							Sum Sq	Mean Sq	NumDF	DenDF	F value	Pr(>F)	Sum Sq	Mean Sq	NumDF	DenDF	F value	Pr(>F)		Cliff Avoidance
0	63 (52.5%)	65 (45.1%)	128 (48.5%)			TX	0.457	0.457	1	8.988	2.138	0.178	0.455	0.455	1	8.993	2.139	0.178		The dam random effect was not necessary when modeling cliff avoidance, p=1, and there were no significant interaction terms. Thus, the final model included the main effects for treatment group, sex, and number of post-natal days and a random intercept for each rat.
0.5	13 (10.8%)	12 (8.3%)	25 (9.5%)			Sex	0.007	0.007	1	243.416	0.033	0.856	0.012	0.012	1	248.513	0.056	0.813		There was not a significant association between treatment group or sex and cliff avoidance, p=0.672 and p=0.923, respectively. The number of post-natal days was significantly associated with cliff avoidance, p<0.001. Controlling for treatment group and sex, rats cliff avoidance was on average 0.642 (95% CI, 0.459 to 0.825) and 1.534 (95% CI, 1.351 to 1.717) points higher on post-natal days 8 and …
1	3 (2.5%)	13 (9.0%)	16 (6.1%)			Postnatal Day	138.957	69.479	2	242.988	325.109	<0.001	139.291	69.646	2	247.994	327.363	<0.001
1.5	1 (0.8%)	5 (3.5%)	6 (2.3%)			TX:Postnatal Day	1.316	0.658	2	242.988	3.08	0.048	1.344	0.672	2	247.994	3.159	0.044		Table 22: Type 3 ANOVA Table with Satterthwaite’s method for cliff avoidance
2	6 (5.0%)	7 (4.9%)	13 (4.9%)			TX:Sex	0.082	0.082	1	243.416	0.382	0.537									Sum Sq	Mean Sq	NumDF	DenDF	F value	Pr(>F)	Sum Sq	Mean Sq	NumDF	DenDF	F value	Pr(>F)
2.5	34 (28.3%)	42 (29.2%)	76 (28.8%)			Sex:Postnatal Day	0.069	0.034	2	242.988	0.161	0.851								TX	0.064	0.064	1	252	0.164	0.686	0.069	0.069	1	259	0.18	0.672
Fur Development						TX:Sex:Postnatal Day	0.64	0.32	2	242.988	1.498	0.226								Sex	0	0	1	252	0.001	0.979	0.004	0.004	1	259	0.009	0.923
0	9 (7.5%)	1 (0.7%)	10 (3.8%)																	Postnatal Day	104.196	52.098	2	252	132.878	<0.001	104.468	52.234	2	259	135.841	<0.001
0.5	31 (25.8%)	47 (32.6%)	78 (29.5%)			Table 21: LMM results of the full and final model for negative geotaxis.														TX:Sex	0.238	0.238	1	252	0.607	0.437
1	40 (33.3%)	48 (33.3%)	88 (33.3%)				Negative Geotaxis			Negative Geotaxis										TX:Postnatal Day	0.288	0.144	2	252	0.367	0.693
2	25 (20.8%)	22 (15.3%)	47 (17.8%)			Predictors	Estimates	CI	p	Estimates	CI	p								Sex:Postnatal Day	0.037	0.018	2	252	0.047	0.954
2.5	15 (12.5%)	26 (18.1%)	41 (15.5%)			(Intercept)	0.1	-0.16 – 0.36	0.447	0.12	-0.10 – 0.34	0.298								TX:Sex:Postnatal Day	0.248	0.124	2	252	0.316	0.729
Righting Reflex						TX: MAR	0.03	-0.31 – 0.37	0.871	0.02	-0.26 – 0.31	0.886
Mean (SD)	2.381 (3.370)	2.192 (2.680)	2.278 (3.009)			Sex: M	0.05	-0.24 – 0.34	0.733	0.01	-0.10 – 0.12	0.813								Table 23: LMM results of the full and final model for cliff avoidance.
Range	1.000 - 31.500	1.000 - 23.205	1.000 - 31.500			Post-Natal Days: P 8	0.87	0.59 – 1.16	<0.001	0.77	0.57 – 0.98	<0.001									Cliff Avoidance			Cliff Avoidance
Negative Geotaxis						Post-Natal Days: P 12	1.62	1.34 – 1.91	<0.001	1.61	1.41 – 1.81	<0.001								Predictors	Estimates	CI	p	Estimates	CI	p
0	33 (27.5%)	43 (29.9%)	76 (28.8%)			TXMAR:Postnatal Day P8	-0.05	-0.44 – 0.33	0.779	0.12	-0.15 – 0.39	0.388								(Intercept)	0.08	-0.20 – 0.35	0.593	0.08	-0.09 – 0.25	0.344
0.5	23 (19.2%)	22 (15.3%)	45 (17.0%)			TXMAR:Postnatal Day P12	0.4	0.01 – 0.78	0.045	0.35	0.07 – 0.62	0.014								TX: MAR	0.06	-0.30 – 0.43	0.73	0.03	-0.12 – 0.18	0.672
1	21 (17.5%)	21 (14.6%)	42 (15.9%)			TXMAR:SexM	-0.01	-0.40 – 0.37	0.943											Sex: M	-0.03	-0.41 – 0.36	0.9	-0.01	-0.16 – 0.14	0.923
1.5	21 (17.5%)	8 (5.6%)	29 (11.0%)			SexM:Postnatal Day P8	-0.2	-0.61 – 0.21	0.334											Post-Natal Days: P 8	0.6	0.21 – 0.99	0.003	0.64	0.46 – 0.83	<0.001
2	17 (14.2%)	22 (15.3%)	39 (14.8%)			SexM:Postnatal Day P12	-0.02	-0.43 – 0.38	0.904											Post-Natal Days: P 12	1.5	1.11 – 1.89	<0.001	1.53	1.35 – 1.72	<0.001
2.5	5 (4.2%)	28 (19.4%)	33 (12.5%)			TXMAR:SexM:Postnatal Day P8	0.36	-0.19 – 0.91	0.202											TXMAR:SexM	-0.01	-0.53 – 0.52	0.981
Cliff Avoidance						TXMAR:SexM:Postnatal Day P12	-0.1	-0.65 – 0.45	0.711											TXMAR:Postnatal Day P8	0.06	-0.46 – 0.58	0.821
0	55 (45.8%)	53 (36.8%)	108 (40.9%)			Random Effects														TXMAR:Postnatal Day P12	0.02	-0.50 – 0.54	0.94
0.5	18 (15.0%)	26 (18.1%)	44 (16.7%)			σ2	0.21			0.21										SexM:Postnatal Day P8	0.05	-0.50 – 0.60	0.858
1	8 (6.7%)	21 (14.6%)	29 (11.0%)			τ00	0.00 Animal.ID			0.00 Animal.ID										SexM:Postnatal Day P12	0.2	-0.35 – 0.75	0.476
1.5	8 (6.7%)	13 (9.0%)	21 (8.0%)				0.03 Dam.ID.Corrected			0.03 Dam.ID.Corrected										TXMAR:SexM:Postnatal Day P8	-0.06	-0.80 – 0.69	0.879
2	20 (16.7%)	21 (14.6%)	41 (15.5%)			N	11 Dam.ID.Corrected			11 Dam.ID.Corrected										TXMAR:SexM:Postnatal Day P12	-0.29	-1.03 – 0.46	0.453
2.5	11 (9.2%)	10 (6.9%)	21 (8.0%)				88 Animal.ID			88 Animal.ID										Random Effects
						Observations	264			264										σ2	0.39			0.38
						Marginal R2 / Conditional R2	0.724 / NA			0.723 / NA										τ00	0.00 Animal.ID			0.00 Animal.ID
																				N	88 Animal.ID			88 Animal.ID
																				Observations	264			264
																				Marginal R2 / Conditional R2	0.505 / NA			0.508 / NA

## Sheet: Social Dyads
Social Dyads
Social behavior, nonsocial behavior, proximity, and investigation were evaluated using a linear mixed effects model. Each was modeled as a function of sex, treatment group (Cntl or MAR), age (juvenile, young adult, and adult), and all two and three-way interactions. A random subject effect was included and the need for a random dam effect was assessed using a likelihood ratio test. Residual plots…
Due to excessive zeros, self-grooming and play were analyzed using two-part mixed effects models. The mixed effects models included the main effects and a subject random effect. If necessary a dam random effect was also included. Each main effect was tested separately via likelihood ratio tests.
Summary
Table 1: Means and standard deviations, number of zero values, and number of missing values for each behavior score at each time point.
	Juveniles			Young Adults			Adults
Variable	Mean.SD	N_Zero	NMiss	Mean.SD	N_Zero	NMiss	Mean.SD	N_Zero	NMiss
ALL SOCIAL	407.48 ± 43.81	0	0	405.99 ± 43.21	0	0	357.77 ± 52.1	0	0
SELF GROOM	15.64 ± 17.59	11	0	10.86 ± 10.07	12	0	12.79 ± 12.18	10	0
NONSOCIAL	176.87 ± 40.4	0	0	183.15 ± 40.98	0	0	229.39 ± 55.6	0	0
PROXIMITY	23.91 ± 18	0	0	13.35 ± 11.18	5	0	13.35 ± 12.62	5	0
PLAY	30.55 ± 48.51	25	0	22.69 ± 45.28	25	0	7.16 ± 16.45	35	0
INVESTIGATION	353.03 ± 41.47	0	0	369.95 ± 59.83	0	0	337.26 ± 55.65	0	0
Table 2: Proportion of rats not engaging in self grooming in each treatment group at each time point and means and standard deviations of rats that did self groom.
	Proportions		Means
	Controls	MAR	Controls	MAR
Juvenile	25% (n = 5)	25% (n = 6)	21.36 ± 17.78	20.44 ± 17.61
Young Adult	40% (n = 8)	17.4% (n = 4)	15.28 ± 9.53	14.93 ± 8.48
Adult	40% (n = 8)	8.3% (n = 2)	13.28 ± 8.1	18.34 ± 12.61
Table 3: Proportion of rats not engaging in play in each treatment group at each time point and means and standard deviations of rats that did play.
	Proportions		Means
	Controls	MAR	Controls	MAR
Juvenile	45% (n = 9)	66.7% (n = 16)	96.07 ± 48.78	35.93 ± 30.72
Young Adult	45% (n = 9)	69.6% (n = 16)	57.51 ± 64.53	49.01 ± 47.29
Adult	70% (n = 14)	87.5% (n = 21)	39.99 ± 20.95	24.98 ± 10.58
Table 4: Mean and standard deviation of each behavior score at each time point by treatment group.
	Juveniles		Young Adults		Adults
Variable	CON	MAR	CON	MAR	CON	MAR
ALL SOCIAL	421.8 ± 45.4	395.6 ± 39.5	422.8 ± 40.3	391.4 ± 41	360.6 ± 57.7	355.4 ± 48.1
SELF GROOM	16 ± 18	15.3 ± 17.6	9.2 ± 10.6	12.3 ± 9.6	8 ± 9.1	16.8 ± 13.1
NONSOCIAL	162.2 ± 40.6	189.1 ± 36.7	168 ± 37.5	196.3 ± 40	231.3 ± 57.6	227.8 ± 55.1
PROXIMITY	17.9 ± 16.5	28.9 ± 17.9	14.3 ± 9.2	12.5 ± 12.8	15.1 ± 14.7	11.9 ± 10.6
PLAY	52.8 ± 60.5	12 ± 24.2	31.6 ± 55.3	14.9 ± 33.8	12 ± 21.7	3.1 ± 9
INVESTIGATION	351.1 ± 48.1	354.6 ± 36.1	376.9 ± 72.7	363.9 ± 46.8	333.5 ± 63.6	340.4 ± 49.2
Linear Mixed Effects Results
Social
The likelihood ratio test indicated that the dam random effect was not necessary, p=0.68. The model was then refit with the dam random effect dropped to determine the significance of the interaction terms. The ANOVA shows that none of the interaction terms were significant and are dropped for the final model. The final model was fit with main effects and a subject random effect.
Table 5: Type 3 tests of fixed effects for the full and final models analyzing Social behavior.
	Sum Sq	Mean Sq	NumDF	DenDF	F value	Pr(>F)	Sum Sq	Mean Sq	NumDF	DenDF	F value	Pr(>F)
AGE	72613.7	36306.8	2	77.901	26.388	<0.001	70247.5	35123.8	2	84.37	25.851	<0.001
CODE	7504.51	7504.51	1	38.928	5.454	0.025	7613.55	7613.55	1	40.505	5.603	0.023
SEX	28563.2	28563.2	1	38.928	20.76	<0.001	29687.5	29687.5	1	40.406	21.85	<0.001
AGE:CODE	4269.01	2134.5	2	77.901	1.551	0.218
AGE:SEX	1870.89	935.443	2	77.901	0.68	0.51
CODE:SEX	93.849	93.849	1	38.928	0.068	0.795
AGE:CODE:SEX	119.944	59.972	2	77.901	0.044	0.957
Table 6: Results of linear mixed effects analysis of All Social for the full and final models.
	ALL SOCIAL			ALL SOCIAL
Predictors	Estimates	CI	p	Estimates	CI	p
(Intercept)	337.62	311.84 – 363.41	<0.001	348.57	331.27 – 365.87	<0.001
AGE [JUV]	68.95	36.44 – 101.46	<0.001	49.72	34.32 – 65.12	<0.001
AGE [YA]	65.63	32.80 – 98.46	<0.001	48.39	32.85 – 63.94	<0.001
CODE [MAR]	-9.13	-44.08 – 25.81	0.609	-20.18	-36.90 – -3.47	0.023
SEX [MALE]	44.24	7.74 – 80.74	0.019	39.73	23.07 – 56.39	<0.001
AGE [JUV] * CODE [MAR]	-18.06	-62.09 – 25.96	0.424
AGE [YA] * CODE [MAR]	-22.01	-66.27 – 22.25	0.333
AGE [JUV] * SEX [MALE]	-15.5	-61.48 – 30.48	0.511
AGE [YA] * SEX [MALE]	-5.6	-51.81 – 40.60	0.813
CODE [MAR] * SEX [MALE]	9.62	-39.83 – 59.06	0.704
(AGE [JUV] * CODE [MAR])	-5.96	-68.22 – 56.30	0.852
* SEX [MALE]
(AGE [YA] * CODE [MAR]) *	-9.32	-72.12 – 53.47	0.772
SEX [MALE]
Random Effects
σ2	1375.88			1358.72
τ00	361.68 FOCAL.ID			342.05 FOCAL.ID
ICC	0.21			0.2
N	45 FOCAL.ID			45 FOCAL.ID
Observations	131			131
Marginal R2 / Conditional R2	0.386 / 0.514			0.380 / 0.504
Age, sex, and treatment group are all significantly associated with all social behavior; p <0.001, p <0.001, and p = 0.023, respectively. On average, all social behavior score is 49.72 (95% CI, 34.32 to 65.12) points higher when rats are juveniles and 48.39 (95% CI, 32.85 to 63.94) points higher when rats are young adults compared to when they are adults, controlling for treatment group and sex. …
Nonsocial
The likelihood ratio test indicated that the dam random effect was not necessary, p=0.481. The model was then refit with the dam random effect dropped to determine the significance of the interaction terms. The ANOVA shows that none of the interaction terms were significant and are dropped for the final model. The final model was fit with main effects and a subject random effect.
Table 7: Type 3 tests of fixed effects for the full and final models analyzing Non-Social behavior.
	Sum Sq	Mean Sq	NumDF	DenDF	F value	Pr(>F)	Sum Sq	Mean Sq	NumDF	DenDF	F value	Pr(>F)
AGE	75335.9	37667.9	2	78.232	31.892	<0.001	72099.8	36049.9	2	84.811	28.387	<0.001
CODE	3864.52	3864.52	1	39.52	3.272	0.078	4263.47	4263.47	1	41.137	3.357	0.074
SEX	20662.6	20662.6	1	39.52	17.494	<0.001	23624	23624	1	41.038	18.603	<0.001
AGE:CODE	7225.41	3612.7	2	78.232	3.059	0.053
AGE:SEX	5015.46	2507.73	2	78.232	2.123	0.126
CODE:SEX	268.993	268.993	1	39.52	0.228	0.636
AGE:CODE:SEX	1354.82	677.412	2	78.232	0.574	0.566
Table 8: Results of linear mixed effects analysis of Non-Social for the full and final models.
	NONSOCIAL			NONSOCIAL
Predictors	Estimates	CI	p	Estimates	CI	p
(Intercept)	253.28	227.83 – 278.73	<0.001	240.08	222.26 – 257.90	<0.001
AGE [JUV]	-78.53	-108.66 – -48.41	<0.001	-52.52	-67.41 – -37.63	<0.001
AGE [YA]	-66.59	-97.14 – -36.05	<0.001	-46.25	-61.29 – -31.21	<0.001
CODE [MAR]	8.52	-26.00 – 43.05	0.63	16.46	-1.15 – 34.07	0.074
SEX [MALE]	-41.9	-77.97 – -5.83	0.025	-38.63	-56.18 – -21.07	<0.001
AGE [JUV] * CODE [MAR]	19.79	-20.99 – 60.58	0.345
AGE [YA] * CODE [MAR]	17.2	-23.90 – 58.30	0.415
AGE [JUV] * SEX [MALE]	18.8	-23.80 – 61.40	0.39
AGE [YA] * SEX [MALE]	5.5	-37.40 – 48.40	0.802
CODE [MAR] * SEX [MALE]	-26.16	-75.05 – 22.72	0.297
(AGE [JUV] * CODE [MAR])	21.33	-36.35 – 79.02	0.471
* SEX [MALE]
(AGE [YA] * CODE [MAR]) *	31.03	-27.23 – 89.30	0.3
SEX [MALE]
Random Effects
σ2	1181.1			1269.93
τ00	519.35 FOCAL.ID			461.13 FOCAL.ID
ICC	0.31			0.27
N	45 FOCAL.ID			45 FOCAL.ID
Observations	131			131
Marginal R2 / Conditional R2	0.395 / 0.580			0.366 / 0.535
Age and sex are significantly associated with nonsocial behavior, p <0.001 and p <0.001, respectively. On average, nonsocial behavior score is -52.52 (95% CI, -67.41 to -37.63) points lower when rats are juveniles and -46.25 (95% CI, -61.29 to -31.21) points lower when rats are young adults compared to when they are adults, controlling for treatment group and sex. Male rats behavior scores are on…
Proximity
The likelihood ratio test indicated that the dam random effect was not necessary, p=1. The model was then refit with the dam random effect dropped to determine the significance of the interaction terms. The ANOVA shows that only the age and treatment group interaction was significant, p=0.028. The final model was fit with main effects, an age and treatment group interaction, and subject random ef…
Table 9: Type 3 tests of fixed effects for the full and final models analyzing Proximity behavior.
	Sum Sq	Mean Sq	NumDF	DenDF	F value	Pr(>F)	Sum Sq	Mean Sq	NumDF	DenDF	F value	Pr(>F)
AGE	2877.2	1438.6	2	80.756	8.02	0.001	2861.72	1430.86	2	84.795	7.875	0.001
CODE	111.494	111.494	1	41.42	0.622	0.435	116.412	116.412	1	42.467	0.641	0.428
SEX	91.291	91.291	1	41.42	0.509	0.48	117.234	117.234	1	42.367	0.645	0.426
AGE:CODE	1340.25	670.126	2	80.756	3.736	0.028	1332.17	666.087	2	84.783	3.666	0.03
AGE:SEX	759.128	379.564	2	80.756	2.116	0.127
CODE:SEX	117.605	117.605	1	41.42	0.656	0.423
AGE:CODE:SEX	162.667	81.333	2	80.756	0.453	0.637
Table 10: Results of linear mixed effects analysis of Proximity for the full and final models.
	PROXIMITY			PROXIMITY
Predictors	Estimates	CI	p	Estimates	CI	p
(Intercept)	18.19	9.52 – 26.85	<0.001	13.99	7.33 – 20.66	<0.001
AGE [JUV]	-3.33	-15.07 – 8.41	0.58	2.79	-5.56 – 11.15	0.514
AGE [YA]	-3.73	-15.52 – 8.05	0.536	-0.81	-9.18 – 7.57	0.851
CODE [MAR]	-7.67	-19.41 – 4.07	0.203	-3.14	-11.47 – 5.19	0.461
SEX [MALE]	-6.28	-18.54 – 5.98	0.317	2.11	-3.04 – 7.27	0.426
AGE [JUV] * CODE [MAR]	16.03	0.14 – 31.93	0.052	14.25	2.94 – 25.56	0.016
AGE [YA] * CODE [MAR]	6.81	-9.12 – 22.74	0.404	1.51	-9.87 – 12.90	0.795
AGE [JUV] * SEX [MALE]	12.24	-4.37 – 28.84	0.153
AGE [YA] * SEX [MALE]	5.85	-10.79 – 22.49	0.493
CODE [MAR] * SEX [MALE]	9.07	-7.53 – 25.68	0.286
(AGE [JUV] * CODE [MAR])	-3.57	-26.05 – 18.91	0.757
* SEX [MALE]
(AGE [YA] * CODE [MAR]) *	-10.8	-33.43 – 11.83	0.352
SEX [MALE]
Random Effects
σ2	179.39			181.7
τ00	16.35 FOCAL.ID			15.24 FOCAL.ID
ICC	0.08			0.08
N	45 FOCAL.ID			45 FOCAL.ID
Observations	131			131
Marginal R2 / Conditional R2	0.190 / 0.258			0.160 / 0.225
The effect of age on proximity score depends on the treatment group of the rat, p=0.03. On average, juvenile rats in the MAR group had proximity scores that were 17.04 points higher than adults, while the juvenile controls rats had proximity scores that were only 2.79 points higher than adults, averaged over the levels of sex. This difference of 14.25 (95% CI, 2.94 to 25.56) points is significant…
Investigation								Figure 1: Average predicted proximity behavior score by treatment group at each age, averaged over the sexes.
The likelihood ratio test indicated that the dam random effect was not necessary, p=0.32. The model was then refit with the dam random effect dropped to determine the significance of the interaction terms. The ANOVA shows that none of the interaction terms were significant and are dropped for the final model. The final model was fit with main effects and subject random effect.
Table 11: Type 3 tests of fixed effects for the full and final models analyzing Investigation behavior.
	Sum Sq	Mean Sq	NumDF	DenDF	F value	Pr(>F)	Sum Sq	Mean Sq	NumDF	DenDF	F value	Pr(>F)
AGE	24397.9	12199	2	79.375	6.552	0.002	23401.7	11700.8	2	85.713	6.215	0.003
CODE	0.71	0.71	1	40.548	0	0.985	0.653	0.653	1	41.999	0	0.985
SEX	20847.2	20847.2	1	40.548	11.197	0.002	22298.2	22298.2	1	41.899	11.844	0.001
AGE:CODE	2545.16	1272.58	2	79.375	0.683	0.508
AGE:SEX	9584.66	4792.33	2	79.375	2.574	0.083
CODE:SEX	284.055	284.055	1	40.548	0.153	0.698
AGE:CODE:SEX	726.03	363.015	2	79.375	0.195	0.823
Table 12: Results of linear mixed effects analysis of Investigation for the full and final models.
	INVESTIGATION			INVESTIGATION
Predictors	Estimates	CI	p	Estimates	CI	p
(Intercept)	302.4	271.33 – 333.48	<0.001	318.73	297.39 – 340.07	<0.001
AGE [JUV]	44.01	6.19 – 81.83	0.025	15.76	-2.37 – 33.89	0.092
AGE [YA]	60.32	22.04 – 98.60	0.003	32.93	14.62 – 51.23	0.001
CODE [MAR]	9.33	-32.81 – 51.46	0.665	-0.2	-21.17 – 20.77	0.985
SEX [MALE]	60.6	16.59 – 104.62	0.008	36.7	15.80 – 57.61	0.001
AGE [JUV] * CODE [MAR]	-14.84	-66.05 – 36.38	0.572
AGE [YA] * CODE [MAR]	-26.49	-78.04 – 25.06	0.317
AGE [JUV] * SEX [MALE]	-52.89	-106.38 – 0.60	0.056
AGE [YA] * SEX [MALE]	-32.77	-86.58 – 21.04	0.236
CODE [MAR] * SEX [MALE]	-3.29	-62.93 – 56.35	0.914
(AGE [JUV] * CODE [MAR])	23.06	-49.36 – 95.48	0.534
* SEX [MALE]
(AGE [YA] * CODE [MAR]) *	12.23	-60.89 – 85.34	0.744
SEX [MALE]
Random Effects
σ2	1861.89			1882.63
τ00	667.72 FOCAL.ID			626.15 FOCAL.ID
ICC	0.26			0.25
N	45 FOCAL.ID			45 FOCAL.ID
Observations	131			131
Marginal R2 / Conditional R2	0.196 / 0.408			0.171 / 0.378
Age and sex are significantly associated with investigation, p = 0.003 and p = 0.001, respectively. On average, investigation score is 15.76 (95% CI, -2.37 to 33.89) points higher when rats are juveniles and 32.93 (95% CI, 14.62 to 51.23) points higher when rats are young adults compared to when they are adults, controlling for treatment group and sex. Male rats behavior scores are on average 36.…
Two-Part Model Results
Two-part models consist of two parts. One part tests for a difference in the proportion of subjects exhibiting a behavior and the second part compares mean levels of the behavior among those exhibiting it. The two-part model tests a joint null hypothesis of no difference in either the proportion exhibiting the behavior or in the mean level of the behavior among those exhibiting it. The null hypot…
Play
The need for the dam random effects was assessed using a likelihood ratio test. When modeling play behavior, the dam random effects was not necessary for either the logistic nor linear portion of the two-part model, p=0.279 and p=1, respectively.
First we tested the significance of age, controlling for treatment group and sex. Age was significantly associated with play behavior, p=0.013, with juveniles rats playing more than adult rats. Next we tested the effect of treatment group, controlling for age and sex. Treatment group was also significantly associated with play behavior p=0.01, with control rats playing more than MAR rats. Finally…
	Play			Play
	Level			Yes/No
Predictors	Estimates	CI	p	Odds Ratios	CI	p
(Intercept)	43.71	11.87 – 75.55	0.007	0.38	0.11 – 1.37	0.14
AGE [JUV]	36.28	0.37 – 72.19	0.048	4.66	1.40 – 15.49	0.012
AGE [YA]	19.38	-16.85 – 55.60	0.294	4.13	1.25 – 13.61	0.02
CODE [MAR]	-30.89	-58.77 – -3.01	0.03	0.24	0.07 – 0.90	0.035
SEX [MALE]	5.88	-22.19 – 33.94	0.682	0.66	0.19 – 2.27	0.514
Random Effects
σ2	1868.37			3.29
τ00	180.24 FOCAL.ID			1.89 FOCAL.ID
ICC	0.09			0.37
N	27 FOCAL.ID			45 FOCAL.ID
Observations	46			131
Marginal R2 / Conditional R2	0.169 / 0.242			0.167 / 0.471
Self-Grooming
The need for the dam random effects was assessed using a likelihood ratio test. When modeling self grooming behavior, the dam random effects was not necessary for neither the logistic nor linear portion of the two-part model, p=1 and p=1, respectively.
First we tested the significance of age, controlling for treatment group and sex. Age was not significantly associated with self grooming behavior, p=0.418. Next we tested the effect of treatment group, controlling for age and sex. Treatment group was also not significantly associated with self grooming behavior p=0.078. Finally, we compared the effect of sex, controlling for age and treatment gr…
	Self Grooming			Self Grooming
	Level			Yes/No
Predictors	Estimates	CI	p	Odds Ratios	CI	p
(Intercept)	15.86	9.72 – 22.01	<0.001	2.63	0.97 – 7.16	0.059
AGE [JUV]	4.42	-1.78 – 10.61	0.163	0.87	0.31 – 2.44	0.792
AGE [YA]	-1.46	-7.74 – 4.82	0.648	0.74	0.27 – 2.06	0.566
CODE [MAR]	1.24	-3.98 – 6.47	0.641	2.78	1.12 – 6.92	0.028
SEX [MALE]	-0.22	-5.33 – 4.90	0.934	0.74	0.30 – 1.83	0.52
Random Effects
σ2	165.54			3.29
τ00	0.00 FOCAL.ID			0.30 FOCAL.ID
ICC				0.08
N	43 FOCAL.ID			45 FOCAL.ID
Observations	98			131
Marginal R2 / Conditional R2	0.037 / NA			0.077 / 0.154

## Sheet: Social Approach
Social Approach
Analysis Plan
The chamber and head durations were evaluated using linear mixed effects models. Duration was modeled as function of chamber (novel rat vs. object [cup]), treatment (MAR or Cntl), sex and all two and three-way interactions. A random subject effect was included and the need for a random dam effect was assessed using a likelihood ratio test. Residual plots were used to assess normality and homogene…
Chamber frequency was similarly modeled using a generalized linear mixed effects model assuming a Poisson error distribution and a log link. The log transformed total number of entries was included as an offset, thereby modeling the rate of chamber entries. If modeling results indicated the data were overdispersed, the model was refit using a negative binomial distribution. Juveniles and adults w…
Juveniles											Adults
Summary Statistics											Summary Statistics
Means and standard deviations and ranges by treatment group are provided below for each outcome.											Means and standard deviations and ranges by treatment group are provided below for each outcome.
	Control (N=20)	MAR (N=24)	Total (N=44)	p value								Control (N=20)	MAR (N=24)	Total (N=44)	p value
Center.Chamber.Duration				0.866							Center.Chamber.Duration				0.698
Mean (SD)	138.569 (136.895)	132.761 (88.825)	135.401 (111.845)								Mean (SD)	111.237 (34.156)	106.118 (49.495)	108.445 (42.807)
Range	17.884 - 599.687	21.421 - 367.134	17.884 - 599.687								Range	53.020 - 176.106	45.846 - 273.807	45.846 - 273.807
Novel.Rat.Chamber.Duration				0.492							Novel.Rat.Chamber.Duration				0.623
Mean (SD)	327.023 (120.898)	308.096 (52.451)	316.699 (89.559)								Mean (SD)	296.424 (49.671)	285.577 (86.797)	290.507 (71.761)
Range	0.000 - 545.901	187.821 - 394.461	0.000 - 545.901								Range	231.064 - 388.021	0.000 - 493.794	0.000 - 493.794
Novel.Object.Chamber.Duration				0.259							Novel.Object.Chamber.Duration				0.297
Mean (SD)	134.474 (82.683)	159.246 (60.899)	147.986 (71.835)								Mean (SD)	192.381 (41.707)	208.340 (55.723)	201.086 (49.941)
Range	0.267 - 315.616	36.270 - 298.498	0.267 - 315.616								Range	133.064 - 264.993	57.157 - 326.226	57.157 - 326.226
Center.Chamber.Freq				0.106							Center.Chamber.Freq				0.71
Mean (SD)	10.600 (5.853)	13.708 (6.504)	12.295 (6.341)								Mean (SD)	19.750 (7.033)	20.667 (8.869)	20.250 (8.009)
Range	3.000 - 28.000	6.000 - 35.000	3.000 - 35.000								Range	9.000 - 34.000	3.000 - 44.000	3.000 - 44.000
Novel.Rat.Chamber.Freq				0.162							Novel.Rat.Chamber.Freq				0.754
Mean (SD)	6.350 (3.660)	7.750 (2.863)	7.114 (3.286)								Mean (SD)	10.700 (4.028)	11.167 (5.490)	10.955 (4.832)
Range	0.000 - 15.000	4.000 - 13.000	0.000 - 15.000								Range	6.000 - 20.000	0.000 - 25.000	0.000 - 25.000
Novel.Object.Chamber.Freq				0.13							Novel.Object.Chamber.Freq				0.666
Mean (SD)	4.300 (2.618)	6.083 (4.568)	5.273 (3.872)								Mean (SD)	9.150 (3.468)	9.667 (4.260)	9.432 (3.884)
Range	1.000 - 12.000	2.000 - 25.000	1.000 - 25.000								Range	3.000 - 16.000	2.000 - 24.000	2.000 - 24.000
Novel.Rat.Head.Duration				0.586							Novel.Rat.Head.Duration				0.746
Mean (SD)	67.302 (26.777)	63.584 (17.873)	65.274 (22.163)								Mean (SD)	56.486 (18.018)	54.708 (17.992)	55.516 (17.816)
Range	0.000 - 112.212	37.905 - 114.214	0.000 - 114.214								Range	28.328 - 85.284	0.000 - 93.692	0.000 - 93.692
Novel.Object.Head.Duration				0.446							Novel.Object.Head.Duration				0.781
Mean (SD)	17.314 (12.029)	19.878 (10.071)	18.713 (10.948)								Mean (SD)	29.838 (11.267)	28.887 (11.213)	29.319 (11.116)
Range	0.000 - 45.479	5.372 - 45.145	0.000 - 45.479								Range	12.146 - 61.795	4.838 - 47.213	4.838 - 61.795
Chamber Duration											Chamber Duration
For chamber duration, a log transformation was not necessary and only a subject random effect was included. Results are presented for the full model consisting of main effects with all interactions and for the main effects only model.											For chamber duration, a log transformation was not necessary and only a subject random effect was included. Results are presented for the full model consisting of main effects with all interactions and for the main effects only model.
The final models presented are:											The final models presented are :
Duration ~ Chamber * Treatment.Group * Sex + (1 | Animal.ID),											Duration ~ Chamber * Treatment.Group * Sex + (1 | Animal.ID),
Duration ~ Chamber + Treatment.Group + Sex + (1 | Animal.ID).											Duration ~ Chamber + Treatment.Group + Sex + (1 | Animal.ID).
Chamber Duration Model Estimates											Chamber Duration Model Estimates
	Duration			Duration			Duration		p			Duration			Duration
Predictors	Estimates	CI	p	Estimates	CI	p	Estimates	CI	<0.001		Predictors	Estimates	CI	p	Estimates	CI	p
(Intercept)	149.66	99.80 – 199.52	<0.001	136.71	90.12 – 183.31	<0.001	142.94	107.81 – 178.07	<0.001		(Intercept)	192.11	152.84 – 231.38	<0.001	203.84	177.13 – 230.56	<0.001
Chamber [Novel.Rat]	137.19	67.07 – 207.30	<0.001	163.08	102.62 – 223.54	<0.001	168.71	134.43 – 203.00	0.868		Chamber [Novel.Rat]	109.83	54.29 – 165.36	<0.001	89.42	63.35 – 115.49	<0.001
Treatment.Group [MAR]	17.62	-49.89 – 85.13	0.609	41.35	-17.44 – 100.14	0.168	2.92	-31.51 – 37.35	0.693		Treatment.Group [MAR]	27.15	-26.02 – 80.32	0.317	2.56	-23.62 – 28.74	0.848
Sex [M]	-30.37	-100.88 – 40.14	0.399	-4.48	-64.95 – 55.99	0.885	6.9	-27.38 – 41.19			Sex [M]	0.55	-54.99 – 56.08	0.985	-8.31	-34.38 – 17.77	0.532
Chamber [Novel.Rat] *	3.77	-91.16 – 98.71	0.938	-43.7	-111.58 – 24.18	0.207					Chamber [Novel.Rat] *	-43.56	-118.75 – 31.64	0.256
Treatment.Group [MAR]											Treatment.Group [MAR]
Chamber [Novel.Rat] * Sex	110.73	11.57 – 209.88	0.029	58.94	-8.66 – 126.54	0.087					Chamber [Novel.Rat] * Sex	-11.56	-90.10 – 66.97	0.773
[M]											[M]
Treatment.Group [MAR] *	14.31	-81.17 – 109.78	0.769	-33.16	-101.05 – 34.73	0.338					Treatment.Group [MAR] *	-22.38	-97.58 – 52.82	0.56
Sex [M]											Sex [M]
(Chamber [Novel.Rat]	-94.94	-229.20 – 39.32	0.166								(Chamber [Novel.Rat]	33.5	-72.84 – 139.84	0.537
Treatment.Group [MAR])											Treatment.Group [MAR])
Sex [M]											Sex [M]
Random Effects											Random Effects
σ2	6398.68			6542.37			6732.68				σ2	4014.35			3893.08
τ00	72.98 Animal.ID			1.15 Animal.ID			0.00 Animal.ID				τ00	0.00 Animal.ID			0.00 Animal.ID
ICC	0.01			0							N	44 Animal.ID			44 Animal.ID
N	44 Animal.ID			44 Animal.ID			44 Animal.ID				Observations	88			88
Observations	88			88			88				Marginal R2 / Conditional R2	0.344 / NA			0.344 / NA
Marginal R2 / Conditional R2	0.545 / 0.550			0.538 / 0.538			0.517 / NA
In the final main effects only model, all rats regardless of sex and treatment group spent more time with the novel rat than cup, averaging 168.71 [134.43, 203.00] more seconds with the rat than cup (p <0.001).											When controlling for treatment group and sex, the adult rats spent 89.42 seconds longer (95% CI, 63.35 to 115.49 seconds) in the chamber with the novel rat compared to the chamber with the novel object (p < 0.001). Chamber duration was not statistically significant different between treatment groups nor sex.
Chamber Frequency											Chamber Frequency
For chamber frequency, a Poisson mixed effect model was suitable as neither the full nor reduced model showed signs of overdispersion. Their deviance ratios are 0.351 and 0.367 for the full and reduce model, respectively. Results are shown for the models main effects and all interactions (2-way and 3-way interactions) and for the main effects only model (i.e. reduced model). Only a subject random…											For chamber frequency, a Poisson mixed effect model was suitable as neither the full nor reduced model showed signs of overdispersion. Their deviance ratios are 0.181 and 0.175 for the full and reduce model, respectively. Results are shown for the models main effects and all interactions (2-way and 3-way interactions) and for the main effects only model (i.e. reduced model). Only a subject random…
The final models presented are:											The final models presented are:
Frequency ~ Chamber * Treatment.Group * Sex + offset(log(Total.Entries)) + (1 | Animal.ID).											Frequency ~ Chamber * Treatment.Group * Sex + offset(log(Total.Entries)) + (1 | Animal.ID).
Frequency ~ Chamber + Treatment.Group + Sex + offset(log(Total.Entries)) + (1 | Animal.ID).											Frequency ~ Chamber + Treatment.Group + Sex + offset(log(Total.Entries)) + (1 | Animal.ID).
Chamber Frequency Model Estimates											Chamber Frequency Model Estimates
	Frequency			Frequency								Frequency			Frequency
Predictors	Incidence Rate Ratios	CI	p	Incidence Rate Ratios	CI	p					Predictors	Incidence Rate Ratios	CI	p	Incidence Rate Ratios	CI	p
(Intercept)	0.22	0.17 – 0.28	<0.001	0.21	0.18 – 0.26	<0.001					(Intercept)	0.23	0.19 – 0.28	<0.001	0.23	0.20 – 0.27	<0.001
Chamber [Novel.Rat]	1.31	0.92 – 1.86	0.133	1.35	1.14 – 1.60	0.001					Chamber [Novel.Rat]	1.18	0.91 – 1.52	0.214	1.16	1.02 – 1.32	0.025
Treatment.Group [MAR]	1.08	0.77 – 1.52	0.639	1	0.84 – 1.19	0.981					Treatment.Group [MAR]	0.99	0.77 – 1.28	0.958	1	0.88 – 1.14	0.978
Sex [M]	0.85	0.54 – 1.31	0.455	1	0.84 – 1.19	0.992					Sex [M]	1	0.74 – 1.34	0.998	0.99	0.87 – 1.13	0.876
Chamber [Novel.Rat] *	0.88	0.56 – 1.39	0.59								Chamber [Novel.Rat] *	1.02	0.72 – 1.44	0.922
Treatment.Group [MAR]											Treatment.Group [MAR]
Chamber [Novel.Rat] * Sex	1.36	0.77 – 2.38	0.29								Chamber [Novel.Rat] * Sex	0.98	0.66 – 1.47	0.934
[M]											[M]
Treatment.Group [MAR] *	1.04	0.60 – 1.80	0.895								Treatment.Group [MAR] *	1.03	0.70 – 1.53	0.868
Sex [M]											Sex [M]
(Chamber [Novel.Rat]	0.92	0.45 – 1.87	0.812								(Chamber [Novel.Rat]	0.94	0.55 – 1.60	0.81
Treatment.Group [MAR])											Treatment.Group [MAR])
Sex [M]											Sex [M]
Random Effects											Random Effects
σ2	0.16			0.16							σ2	0.1			0.1
τ00	0.00 Animal.ID			0.00 Animal.ID							τ00	0.00 Animal.ID			0.00 Animal.ID
N	44 Animal.ID			44 Animal.ID							N	44 Animal.ID			44 Animal.ID
Observations	88			88							Observations	88			88
Marginal R2 / Conditional R2	0.173 / NA			0.123 / NA							Marginal R2 / Conditional R2	0.055 / NA			0.054 / NA
The analyses do not indicate a difference in the number of entries by treatment group or sex. However, rats entered the chamber with the novel rat 35% more than they entered the (p = 0.001).											The data does not suggest a difference in the number of entries by treatment group or sex. However, the rate of entries was significantly different between the chambers with the novel rat chamber having 16% more entries than the object chamber (p = 0.025).
Head Duration											Head Duration
For head duration, a log transformation was not necessary and only a subject random effect was included. Results are presented for the full model consisting of main effects with all interactions and for the main effects only model.											For head duration, a log transformation was not necessary and only a subject random effect was included. Results are presented for the full model consisting of main effects with all interactions and for the main effects only model.
											The final models were:
The final presented models are:											Duration ~ Head * Treatment.Group * Sex + (1 | Animal.ID),
Duration ~ Head * Treatment.Group * Sex + (1 | Animal.ID),											Duration ~ Head + Treatment.Group + Sex + (1 | Animal.ID).
Duration ~ Head + Treatment.Group + Sex + (1 | Animal.ID).
											Head Duration Model Estimates
Head Duration Model Estimates												Duration			Duration
	Duration			Duration							Predictors	Estimates	CI	p	Estimates	CI	p
Predictors	Estimates	CI	p	Estimates	CI	p					(Intercept)	31.16	21.69 – 40.63	<0.001	30.18	23.61 – 36.75	<0.001
(Intercept)	16.89	5.83 – 27.95	0.003	17.96	10.41 – 25.52	<0.001					Head [Rat]	22.59	9.65 – 35.52	0.001	26.2	20.18 – 32.21	<0.001
Head [Rat]	46.67	31.03 – 62.30	<0.001	46.56	39.19 – 53.94	<0.001					Treatment.Group [MAR]	-0.63	-13.45 – 12.19	0.923	-1.36	-7.92 – 5.19	0.683
Treatment.Group [MAR]	5.3	-9.67 – 20.27	0.488	-0.58	-7.98 – 6.83	0.879					Sex [M]	-2.64	-16.03 – 10.75	0.699	-0.23	-6.76 – 6.30	0.944
Sex [M]	0.85	-14.79 – 16.48	0.915	2.13	-5.25 – 9.50	0.572					Head [Rat] *	1.57	-15.95 – 19.08	0.861
Head [Rat] *	-8.01	-29.18 – 13.16	0.458								Treatment.Group [MAR]
Treatment.Group [MAR]											Head [Rat] * Sex [M]	8.12	-10.17 – 26.42	0.384
Head [Rat] * Sex [M]	6.64	-15.47 – 28.76	0.556								Treatment.Group [MAR] *	-0.64	-18.77 – 17.49	0.945
Treatment.Group [MAR] *	-5.47	-26.64 – 15.70	0.613								Sex [M]
Sex [M]											(Head [Rat]	-4.79	-29.56 – 19.99	0.705
(Head [Rat]	3.45	-26.49 – 33.40	0.821								Treatment.Group [MAR])
Treatment.Group [MAR])											Sex [M]
Sex [M]											Random Effects
Random Effects											σ2	217.86			207.36
σ2	318.26			311.53							τ00	15.49 Animal.ID			18.32 Animal.ID
τ00	0.00 Animal.ID			0.00 Animal.ID							ICC	0.07			0.08
N	44 Animal.ID			44 Animal.ID							N	44 Animal.ID			44 Animal.ID
Observations	88			88							Observations	88			88
Marginal R2 / Conditional R2	0.637 / NA			0.638 / NA							Marginal R2 / Conditional R2	0.431 / 0.469			0.435 / 0.481
On average, the juvenile rats looked at the novel rat 45.56 [39.19, 53.94] seconds longer than at the the novel object (p < 0.001), when controlling for treatment group and sex. There were no significant differences in duration between the treatment groups nor sex.											On average, the adult rats looked at the novel rat 26.20 [20.18, 32.21] seconds longer than the novel object (p < 0.001), when controlling for treatment group and sex. There were no significant differences in duration between the treatment groups nor sex.

## Sheet: Novelty
MAR: Novelty Data Analysis
Analysis Plan
The chamber and head durations were evaluated using linear mixed effects models. Duration was modeled as function of chamber (novel or familiar rat), treatment (MAR or Cntl), sex and all two and three-way interactions. A random subject effect was included and the need for a random dam effect was assessed using a likelihood ratio test. Residual plots were used to assess normality and homogeneity o…
Chamber frequency was similarly modeled using a generalized linear mixed effects model assuming a Poisson error distribution and a log link. The log transformed total number of entries was included as an offset, thereby modeling the rate of chamber entries. If modeling results indicated the data were overdispersed, the model was refit using a negative binomial distribution. Juveniles and adults w…
Juvenile										Adult
Summary Statistics										Summary Statistics
Means and standard deviations and ranges by treatment group are provided below for each outcome.										Means and standard deviations and ranges by treatment group are provided below for each outcome.
	Control (N=19)	MAR (N=24)	Total (N=43)	p value							Control (N=20)	MAR (N=24)	Total (N=44)	p value
Center.Chamber.Duration				0.404						Center.Chamber.Duration				0.269
Mean (SD)	107.914 (125.662)	84.795 (43.199)	95.010 (89.019)							Mean (SD)	149.985 (64.258)	128.384 (63.333)	138.203 (63.940)
Range	0.000 - 599.520	26.426 - 157.488	0.000 - 599.520							Range	54.720 - 337.004	13.247 - 265.960	13.247 - 337.004
Familiar.Rat.Chamber.Duration				0.848						Familiar.Rat.Chamber.Duration				0.45
Mean (SD)	242.506 (131.206)	235.523 (105.986)	238.608 (116.368)							Mean (SD)	187.147 (57.914)	202.319 (71.521)	195.423 (65.394)
Range	0.000 - 600.021	71.438 - 467.167	0.000 - 600.021							Range	92.359 - 313.680	53.487 - 405.072	53.487 - 405.072
Novel.Rat.Chamber.Duration				0.359						Novel.Rat.Chamber.Duration				0.797
Mean (SD)	249.622 (122.184)	279.699 (90.560)	266.409 (105.440)							Mean (SD)	262.912 (67.160)	269.338 (92.230)	266.417 (80.953)
Range	0.000 - 490.814	106.473 - 466.800	0.000 - 490.814							Range	68.769 - 363.897	69.303 - 533.333	68.769 - 533.333
Center.Chamber.Freq				0.035						Center.Chamber.Freq				0.414
Mean (SD)	12.368 (5.852)	16.750 (7.054)	14.814 (6.839)							Mean (SD)	19.000 (10.296)	17.000 (5.453)	17.909 (7.985)
Range	0.000 - 22.000	7.000 - 35.000	0.000 - 35.000							Range	6.000 - 50.000	5.000 - 27.000	5.000 - 50.000
Familiar.Rat.Chamber.Freq				0.042						Familiar.Rat.Chamber.Freq				0.798
Mean (SD)	6.211 (2.992)	8.333 (3.522)	7.395 (3.431)							Mean (SD)	9.000 (4.484)	8.708 (2.971)	8.841 (3.691)
Range	0.000 - 12.000	4.000 - 18.000	0.000 - 18.000							Range	3.000 - 20.000	2.000 - 13.000	2.000 - 20.000
Novel.Rat.Chamber.Freq				0.045						Novel.Rat.Chamber.Freq				0.315
Mean (SD)	6.579 (3.254)	8.917 (3.988)	7.884 (3.825)							Mean (SD)	10.200 (6.263)	8.750 (2.848)	9.409 (4.712)
Range	0.000 - 12.000	3.000 - 18.000	0.000 - 18.000							Range	2.000 - 31.000	3.000 - 14.000	2.000 - 31.000
Familiar.Rat.Head.Duration				0.773						Familiar.Rat.Head.Duration				0.154
Mean (SD)	36.666 (23.268)	34.543 (24.211)	35.481 (23.540)							Mean (SD)	19.596 (8.584)	24.378 (12.448)	22.205 (11.011)
Range	0.000 - 70.971	4.705 - 113.811	0.000 - 113.811							Range	6.073 - 38.872	3.670 - 51.151	3.670 - 51.151
Novel.Rat.Head.Duration				0.364						Novel.Rat.Head.Duration				0.524
Mean (SD)	44.574 (27.334)	52.238 (27.116)	48.852 (27.161)							Mean (SD)	34.054 (12.896)	36.714 (14.287)	35.505 (13.582)
Range	0.000 - 120.551	20.354 - 119.853	0.000 - 120.551							Range	13.914 - 59.226	14.481 - 60.893	13.914 - 60.893
Chamber Duration										Chamber Duration
For chamber duration, a log transformation was not necessary and only a subject random effect was included. Results are presented for the full model consisting of main effects with all interactions and for the main effects only model.										For chamber duration, a log transformation was not necessary and only a subject random effect was included. Results are presented for the full model consisting of main effects with all interactions and for the main effects only model.
The final models presented are:										The final models presented are :
Duration ~ Chamber * Treatment.Group * Sex + (1 | Animal.ID),										Duration ~ Chamber * Treatment.Group * Sex + (1 | Animal.ID),
Duration ~ Chamber + Treatment.Group + Sex + (1 | Animal.ID).										Duration ~ Chamber + Treatment.Group + Sex + (1 | Animal.ID).
Chamber Duration Model Estimates										Chamber Duration Model Estimates
	Duration			Duration							Duration			Duration
Predictors	Estimates	CI	p	Estimates	CI	p				Predictors	Estimates	CI	p	Estimates	CI	p
(Intercept)	222.3	153.14 – 291.45	<0.001	223.87	175.64 – 272.11	<0.001				(Intercept)	184.8	138.06 – 231.54	<0.001	196.09	164.42 – 227.75	<0.001
Chamber [Novel.Rat]	14.05	-83.75 – 111.85	0.778	27.8	-19.49 – 75.09	0.249				Chamber [Novel.Rat]	91.89	25.78 – 157.99	0.006	70.99	40.09 – 101.90	<0.001
Treatment.Group [MAR]	-18.08	-111.71 – 75.56	0.705	11.09	-36.54 – 58.71	0.648				Treatment.Group [MAR]	29.94	-33.35 – 93.23	0.354	10.8	-20.23 – 41.83	0.495
Sex [M]	42.66	-57.82 – 143.14	0.405	17.5	-29.82 – 64.82	0.469				Sex [M]	4.69	-61.41 – 70.80	0.889	-13.11	-44.01 – 17.79	0.406
Chamber [Novel.Rat] *	89.31	-43.11 – 221.73	0.186							Chamber [Novel.Rat] *	-35.2	-124.71 – 54.30	0.441
Treatment.Group [MAR]										Treatment.Group [MAR]
Chamber [Novel.Rat] * Sex	-14.65	-156.75 – 127.45	0.84							Chamber [Novel.Rat] * Sex	-32.24	-125.73 – 61.24	0.499
[M]										[M]
Treatment.Group [MAR] *	19.94	-114.47 – 154.35	0.771							Treatment.Group [MAR] *	-29.54	-119.04 – 59.97	0.518
Sex [M]										Sex [M]
(Chamber [Novel.Rat]	-103.72	-293.81 – 86.37	0.285							(Chamber [Novel.Rat]	52.92	-73.66 – 179.49	0.413
Treatment.Group [MAR])										Treatment.Group [MAR])
Sex [M]										Sex [M]
Random Effects										Random Effects
σ2	12449.5			12515.6						σ2	5687.59			5468.54
τ00	0.00 Animal.ID			0.00 Animal.ID						τ00	0.00 Animal.ID			0.00 Animal.ID
N	43 Animal.ID			43 Animal.ID						N	44 Animal.ID			44 Animal.ID
Observations	86			86						Observations	88			88
Marginal R2 / Conditional R2	0.071 / NA			0.024 / NA						Marginal R2 / Conditional R2	0.197 / NA			0.198 / NA
There were no statistically significant differences in duration between chamber, treatment group, nor sex.										When controlling for treatment group and sex, adult rats spent on average 70.99 seconds longer (95% CI, 40.09 to 101.90 seconds) in the chamber with the novel rat compared to the chamber with the familiar rat (p < 0.001). Chamber duration was not statistically significant different between treatment groups nor sex. None of the interactions were statistically significant. Therefore there was no ev…
Chamber Frequency										Chamber Frequency
For chamber frequency, a Poisson mixed effect model was suitable as neither the full nor reduced model showed signs of overdispersion. Their deviance ratios are 0.237 and 0.231 for the full and reduce model, respectively. Results are shown for the models main effects and all interactions (2-way and 3-way interactions) and for the main effects only model (i.e. reduced model). Only a subject random…										For chamber frequency, a Poisson mixed effect model was suitable as neither the full nor reduced model showed signs of overdispersion. Their deviance ratios are 0.166 and 0.167 for the full and reduce model, respectively. Results are shown for the models main effects and all interactions (2-way and 3-way interactions) and for the main effects only model (i.e. reduced model). Only a subject random…
The final models presented are:										The final models presented are:
Frequency ~ Chamber * Treatment.Group * Sex + offset(log(Total.Entries)) + (1 | Animal.ID).										Frequency ~ Chamber * Treatment.Group * Sex + offset(log(Total.Entries)) + (1 | Animal.ID).
Frequency ~ Chamber + Treatment.Group + Sex + offset(log(Total.Entries)) + (1 | Animal.ID).										Frequency ~ Chamber + Treatment.Group + Sex + offset(log(Total.Entries)) + (1 | Animal.ID).
Chamber Frequency Model Estimates										Chamber Frequency Model Estimates
	Frequency			Frequency							Frequency			Frequency
Predictors	Incidence Rate Ratios	CI	p	Incidence Rate Ratios	CI	p				Predictors	Incidence Rate Ratios	CI	p	Incidence Rate Ratios	CI	p
(Intercept)	0.24	0.19 – 0.31	<0.001	0.25	0.21 – 0.29	<0.001				(Intercept)	0.24	0.20 – 0.29	<0.001	0.24	0.21 – 0.28	<0.001
Chamber [Novel.Rat]	1.07	0.75 – 1.51	0.722	1.07	0.91 – 1.24	0.413				Chamber [Novel.Rat]	1.12	0.86 – 1.46	0.386	1.06	0.93 – 1.22	0.378
Treatment.Group [MAR]	0.97	0.70 – 1.33	0.838	1	0.85 – 1.17	0.98				Treatment.Group [MAR]	1.06	0.82 – 1.38	0.645	1.01	0.88 – 1.16	0.91
Sex [M]	1.02	0.71 – 1.46	0.931	1	0.86 – 1.17	0.957				Sex [M]	0.99	0.74 – 1.33	0.946	1	0.87 – 1.16	0.949
Chamber [Novel.Rat] *	1.07	0.69 – 1.66	0.764							Chamber [Novel.Rat] *	0.9	0.63 – 1.29	0.561
Treatment.Group [MAR]										Treatment.Group [MAR]
Chamber [Novel.Rat] * Sex	0.99	0.60 – 1.63	0.962							Chamber [Novel.Rat] * Sex	1.02	0.68 – 1.54	0.912
[M]										[M]
Treatment.Group [MAR] *	1.05	0.67 – 1.66	0.82							Treatment.Group [MAR] *	1.02	0.68 – 1.53	0.917
Sex [M]										Sex [M]
(Chamber [Novel.Rat]	0.89	0.47 – 1.67	0.714							(Chamber [Novel.Rat]	0.97	0.55 – 1.70	0.914
Treatment.Group [MAR])										Treatment.Group [MAR])
Sex [M]										Sex [M]
Random Effects										Random Effects
σ2	0.13			0.13						σ2	0.11			0.11
τ00	0.00 Animal.ID			0.00 Animal.ID						τ00	0.00 Animal.ID			0.00 Animal.ID
N	43 Animal.ID			43 Animal.ID						N	44 Animal.ID			44 Animal.ID
Observations	86			86						Observations	88			88
Marginal R2 / Conditional R2	0.012 / NA			0.008 / NA						Marginal R2 / Conditional R2	0.017 / NA			0.009 / NA
The models do not show a statistically significant relationship between the frequency of entries with chamber (familiar vs. novel rat), treatment group, or sex.										The frequency of entries is not statistically significantly associated with chamber, treatment group, nor sex.
Head Duration										Head Duration
For head duration, a log transformation was not necessary and only a subject random effect was included. Results are presented for the full model consisting of main effects with all interactions and for the main effects only model.										For head duration, a log transformation was not necessary and only a subject random effect was included. Results are presented for the full model consisting of main effects with all interactions and for the main effects only model.
The final models were:										The final models were:
Duration ~ Head * Treatment.Group * Sex + (1 | Animal.ID),										Duration ~ Head * Treatment.Group * Sex + (1 | Animal.ID),
Duration ~ Head + Treatment.Group + Sex + (1 | Animal.ID).										Duration ~ Head + Treatment.Group + Sex + (1 | Animal.ID).
Head Duration Model Estimates										Head Duration Model Estimates
	Duration			Duration							Duration			Duration
Predictors	Estimates	CI	p	Estimates	CI	p				Predictors	Estimates	CI	p	Estimates	CI	p
(Intercept)	34.81	18.76 – 50.87	<0.001	32.16	21.12 – 43.21	<0.001				(Intercept)	19.91	12.68 – 27.14	<0.001	24.35	19.27 – 29.43	<0.001
Head [Novel]	3.57	-19.14 – 26.28	0.758	13.37	2.54 – 24.20	0.015				Head [Novel]	19.05	9.19 – 28.91	<0.001	13.3	8.66 – 17.95	<0.001
Treatment.Group [MAR]	-3.02	-24.76 – 18.72	0.785	2.67	-8.23 – 13.58	0.631				Treatment.Group [MAR]	9.37	-0.42 – 19.15	0.061	3.72	-1.35 – 8.79	0.15
Sex [M]	3.91	-19.42 – 27.24	0.743	3.74	-7.10 – 14.57	0.499				Sex [M]	-0.63	-10.85 – 9.59	0.904	-8.36	-13.41 – -3.31	0.001
Head [Novel] *	19.63	-11.11 – 50.38	0.211							Head [Novel] *	-5.54	-18.89 – 7.82	0.416
Treatment.Group [MAR]										Treatment.Group [MAR]
Head [Novel] * Sex [M]	9.16	-23.83 – 42.15	0.586							Head [Novel] * Sex [M]	-9.18	-23.13 – 4.76	0.197
Treatment.Group [MAR] *	1.59	-29.62 – 32.79	0.921							Treatment.Group [MAR] *	-9.17	-23.00 – 4.67	0.194
Sex [M]										Sex [M]
(Head [Novel]	-20.17	-64.31 – 23.96	0.37							(Head [Novel]	6.83	-12.05 – 25.71	0.479
Treatment.Group [MAR])										Treatment.Group [MAR])
Sex [M]										Sex [M]
Random Effects										Random Effects
σ2	671.05			656.04						σ2	126.55			123.58
τ00	0.00 Animal.ID			0.00 Animal.ID						τ00	9.37 Animal.ID			11.29 Animal.ID
N	43 Animal.ID			43 Animal.ID						ICC	0.07			0.08
Observations	86			86						N	44 Animal.ID			44 Animal.ID
Marginal R2 / Conditional R2	0.092 / NA			0.072 / NA						Observations	88			88
										Marginal R2 / Conditional R2	0.343 / 0.388			0.328 / 0.384
On average, the juvenile rats looked at the novel rat 13.37 seconds longer than the familiar rat, p = 0.015, when controlling for treatment group and sex. There were no significant differences in head duration between the treatment groups nor sex.
										Adult rats spent 13.30 seconds (95% CI, 8.66 to 17.95 seconds) longer looking at the novel rat compared to the familiar rat (p < 0.001) on average. Male rats spent 8.36 seconds (95% CI, 3.31 to 13.41 seconds) less time on average looking at either rat than female rats (p = 0.001). No differences were found in head direction duration between treatment groups.

## Sheet: EPM
Analysis Plan
The duration spent in the open arm of the maze was evaluated using linear mixed effect models. The duration was modeled as a function of treatment (MAR or Cntl), sex, and the interaction between the two. The need for a random litter effect was assessed using a likelihood ratio test. If the likelihood ratio test suggested the random effect was not needed a linear model was fit. Residual plots were…
The number of entries into the open arm of the maze was similarly modeled using a generalized linear mixed effects model assuming a Poisson error distribution and a log link. The log transformed total number of entries was included as an offset, thereby modeling the rate of entries. The need for a random litter effect was assessed using a likelihood ratio test. If the likelihood ratio test sugges…
Juveniles									Adults
Summary Statistics									Summary Statistics
Means and standard deviations and ranges by treatment group or sex are provided for each outcome. Please note that while p-values are shown comparing Ctl and MAR or Females and Males for each outcomes, these are not the results of the primary analyses and should not be used, interpreted or reported.									Means and standard deviations and ranges by treatment group or sex are provided for each outcome. Please note that while p-values are shown comparing Ctl and MAR or Females and Males for each outcomes, these are not the results of the primary analyses and should not be used, interpreted or reported.
	Control (N=20)	MAR (N=24)	Total (N=44)	p value						Control (N=20)	MAR (N=24)	Total (N=44)	p value
Open.Time				0.3891					Open.Time				0.4811
Mean (SD)	40.951 (20.941)	34.276 (28.477)	37.310 (25.275)						Mean (SD)	43.609 (34.442)	50.421 (29.146)	47.325 (31.469)
Range	7.307 - 81.281	0.000 - 82.683	0.000 - 82.683						Range	0.000 - 122.823	8.008 - 130.030	0.000 - 130.030
Open.Entries				0.6071					Open.Entries				0.6171
Mean (SD)	4.150 (1.631)	3.750 (3.110)	3.932 (2.528)						Mean (SD)	6.450 (3.940)	6.958 (2.726)	6.727 (3.302)
Range	1.000 - 7.000	0.000 - 11.000	0.000 - 11.000						Range	0.000 - 14.000	1.000 - 11.000	0.000 - 14.000
1. Linear Model ANOVA									Linear Model ANOVA
	F (N=22)	M (N=22)	Total (N=44)	p value						F (N=22)	M (N=22)	Total (N=44)	p value
Open.Time				0.6311					Open.Time				< 0.0011
Mean (SD)	35.449 (25.698)	39.171 (25.307)	37.310 (25.275)						Mean (SD)	66.034 (29.049)	28.615 (21.225)	47.325 (31.469)
Range	0.000 - 81.281	0.000 - 82.683	0.000 - 82.683						Range	16.817 - 130.030	0.000 - 68.769	0.000 - 130.030
Open.Entries				0.2621					Open.Entries				0.1011
Mean (SD)	3.500 (2.283)	4.364 (2.735)	3.932 (2.528)						Mean (SD)	7.545 (2.262)	5.909 (3.975)	6.727 (3.302)
Range	0.000 - 7.000	0.000 - 11.000	0.000 - 11.000						Range	4.000 - 12.000	0.000 - 14.000	0.000 - 14.000
Linear Model ANOVA									Linear Model ANOVA
Open Duration									Open Duration
For open arm duration, neither the log transformation nor litter random effect were necessary. Results are presented for the full model consisting of main effects with the interaction and for the main effects only model.									For open arm duration, neither the log transformation nor litter random effect were necessary. Results are presented for the full model consisting of main effects with the interaction and for the main effects only model.
The final models presented are:									The final models presented are:
Open.Time ~ Treatment * Sex									Open.Time ~ Treatment * Sex
Open.Time ~ Treatment + Sex									Open.Time ~ Treatment + Sex
Open Duration Model Estimates									Open Duration Model Estimates
	Open Time			Open Time						Open Time			Open Time
Predictors	Estimates	CI	p	Estimates	CI	p			Predictors	Estimates	CI	p	Estimates	CI	p
(Intercept)	44.35	28.12 – 60.59	<0.001	39.09	25.16 – 53.02	<0.001			(Intercept)	67.7	51.52 – 83.87	<0.001	62.32	48.43 – 76.21	<0.001
Treatment [MAR]	-16.33	-38.31 – 5.66	0.141	-6.68	-22.32 – 8.97	0.394			Treatment [MAR]	-3.05	-24.95 – 18.85	0.78	6.81	-8.78 – 22.41	0.383
Sex [M]	-6.81	-29.77 – 16.15	0.552	3.72	-11.86 – 19.30	0.632			Sex [M]	-48.18	-71.05 – -25.31	<0.001	-37.42	-52.95 – -21.89	<0.001
Treatment [MAR] * Sex [M]	19.3	-11.79 – 50.39	0.217						Treatment [MAR] * Sex [M]	19.72	-11.24 – 50.69	0.205
Observations	44			44					Observations	44			44
R2 / R2 adjusted	0.060 / -0.010			0.023 / -0.024					R2 / R2 adjusted	0.399 / 0.353			0.374 / 0.343
In the final main effects model, neither treatment group nor sex were significantly associated with the time spent in the open arm. Note that the intercept represents females in the Cntl group.									The final main effects model does not indicated a difference in the duration by treatment group. However, male rats on average spent 37.42 [-52.95, -21.89] seconds less in the open arm than female rats (p < 0.001). Note that the intercept represents females in the Cntl group.
Open Entries									Open Entries
For open arm frequency, a Poisson model was suitable as the data did not show marked overdispersion. The litter random effect was not necessary. Results are shown for the models with main effects and interactions and main effects only.									For open arm frequency, a Poisson model was suitable as the data did not showed marked overdispersion. The litter random effect was not necessary. Results are shown for the models with main effects and interactions and main effects only.
The final models are:									The final models are:
Open.Entries ~ Treatment * Sex + offset(log(Total.Entries + 0.1))									Open.Entries ~ Treatment * Sex + offset(log(Total.Entries + 0.1))
Open.Entries ~ Treatment + Sex + offset(log(Total.Entries + 0.1))									Open.Entries ~ Treatment + Sex + offset(log(Total.Entries + 0.1))
Open Entries Model Estimates									Open Entries Model Estimates
	Open Entries			Open Entries						Open Entries			Open Entries
Predictors	Incidence Rate Ratios	CI	p	Incidence Rate Ratios	CI	p			Predictors	Incidence Rate Ratios	CI	p	Incidence Rate Ratios	CI	p
(Intercept)	0.41	0.29 – 0.55	<0.001	0.36	0.27 – 0.47	<0.001			(Intercept)	0.39	0.31 – 0.49	<0.001	0.37	0.30 – 0.45	<0.001
Treatment [MAR]	0.8	0.51 – 1.25	0.33	1.04	0.77 – 1.40	0.81			Treatment [MAR]	1.01	0.75 – 1.38	0.934	1.1	0.88 – 1.39	0.398
Sex [M]	0.83	0.54 – 1.28	0.392	1.06	0.78 – 1.43	0.719			Sex [M]	0.65	0.46 – 0.92	0.015	0.72	0.57 – 0.91	0.006
Treatment [MAR] * Sex [M]	1.59	0.87 – 2.91	0.129						Treatment [MAR] * Sex [M]	1.22	0.77 – 1.94	0.407
Observations	44			44					Observations	44			44
R2 Nagelkerke	0.148			0.011					R2 Nagelkerke	0.251			0.234
The models do not indicate a difference in the rate of entries by treatment group or sex.									The models do not indicate a difference in the number of entries by treatment group. However, the rate of entries was significantly different between sexes with male rats entering the open arm at a rate 28% lower than female rats (p = 0.006).

## Sheet: OFM
Open Field
Analysis Plan
The measures of activity (horizontal, vertical, total activity, and total distance) and center time were evaluated using linear mixed effects models. Time bins were converted to numeric values using the mid-point of each time interval. All outcomes were modeled as a function of time, sex (Male or Female), treatment (MAR or Cntl), and 3-way and all 2-way interaction terms. The need for a dam rando…
Juveniles											Adults
Horizontal											Horizontal
Horizontal activity was analyzed using a linear mixed effects model with a square root transformation and a subject random effect.											Horizontal activity was analyzed using a linear mixed effects model with a square root transformation and a subject random effect.
The fixed effects are:											The fixed effects are:
sqrt(Horizontal) ~ Sex + Time + Treatment											sqrt(Horizontal) ~ Sex + Time + Treatment
Type 3 Sum of Squares											Type 3 Sum of Squares
ANOVA Table of Full and Final Models for Juvenile Horizontal Activity											ANOVA Table of Full and Final Models for Adult Horizontal Activity
	Num DF	Den DF	F Value	p-value	Num DF	Den DF	F Value	p-value				Num DF	Den DF	F Value	p-value	Num DF	Den DF	F Value	p-value
(Intercept)	1	348	171.369	<0.001	1	351	410.988	<0.001			(Intercept)	1	480	484.556	<0.001	1	482	908.328	<0.001
Sex	1	28	0.429	0.518	1	29	0.001	0.97			Sex	1	40	7.144	0.011	1	41	13.081	0.001
Time	1	348	50.716	<0.001	1	351	206.263	<0.001			Time	1	480	76.883	<0.001	1	482	171.766	<0.001
Treatment	1	28	0.001	0.979	1	29	0.096	0.759			Treatment	1	40	0.086	0.771	1	41	0.67	0.418
Sex:Time	1	348	0.186	0.666							Sex:Time	1	480	2.83	0.093	1	482	4.548	0.033
Sex:Treatment	1	28	0.334	0.568							Sex:Treatment	1	40	0.086	0.771
Time:Treatment	1	348	0.055	0.814							Time:Treatment	1	480	0	0.985
Sex:Time:Treatment	1	348	0.039	0.843							Sex:Time:Treatment	1	480	0.107	0.743
Model Estimates											Model Estimates
	sqrt(Horizontal)			sqrt(Horizontal)								sqrt(Horizontal)			sqrt(Horizontal)
Predictors	Estimates	CI	p	Estimates	CI	p					Predictors	Estimates	CI	p	Estimates	CI	p
(Intercept)	40.32	34.26 – 46.38	<0.001	39.45	35.63 – 43.28	<0.001					(Intercept)	50.64	46.12 – 55.16	<0.001	50.55	47.26 – 53.85	<0.001
Sex [M]	-2.77	-11.44 – 5.90	0.518	-0.06	-3.59 – 3.46	0.97					Sex [M]	-8.5	-14.92 – -2.07	0.011	-7.85	-12.24 – -3.47	0.001
Time	-0.6	-0.77 – -0.44	<0.001	-0.6	-0.68 – -0.52	<0.001					Time	-0.55	-0.68 – -0.43	<0.001	-0.55	-0.63 – -0.47	<0.001
Treatment [MAR]	0.12	-8.80 – 9.04	0.979	0.54	-3.00 – 4.07	0.759					Treatment [MAR]	0.91	-5.38 – 7.21	0.771	1.02	-1.49 – 3.53	0.418
Sex [M] * Time	0.05	-0.18 – 0.28	0.666								Sex [M] * Time	0.15	-0.02 – 0.32	0.093	0.13	0.01 – 0.24	0.033
Sex [M] * Treatment [MAR]	3.58	-9.09 – 16.24	0.568								Sex [M] * Treatment [MAR]	1.29	-7.59 – 10.17	0.771
Time * Treatment [MAR]	-0.03	-0.26 – 0.21	0.814								Time * Treatment [MAR]	0	-0.17 – 0.17	0.985
(Sex [M] * Time) *	-0.03	-0.37 – 0.30	0.843								(Sex [M] * Time) *	-0.04	-0.28 – 0.20	0.743
Treatment [MAR]											Treatment [MAR]
Random Effects											Random Effects
σ2	105.51			102.77							σ2	76.65			75.66
τ00	0.09 Subject			0.95 Subject							τ00	1.87 Subject			1.86 Subject
ICC	0			0.01							ICC	0.02			0.02
N	32 Subject			32 Subject							N	44 Subject			44 Subject
Observations	384			384							Observations	528			528
Marginal R2 / Conditional R2	0.506 / 0.507			0.508 / 0.512							Marginal R2 / Conditional R2	0.494 / 0.506			0.496 / 0.509
Horizontal activity declined significantly (p < 0.001) and proportionately to time squared. Neither sex nor treatment group were significantly associated with horizontal activity, p=0.970 and p=0.759, respectively.											The interaction between time and sex is significantly associated with horizontal activity, p = 0.033, with the rate of decline in horizontal activity of males being slower than that of females. Treatment group was not significantly associated with horizontal activity, p=0.418.
Vertical											Vertical
Vertical activity was analyzed using a linear mixed effects model with a square root transformation and a subject random effect.											Vertical activity was analyzed using a linear mixed effects model with a square root transformation and a subject random effect.
The fixed effects are:											The fixed effects are:
sqrt(Vertical) ~ Time + Treatment + Time * Treatment											sqrt(Vertical) ~ Time + Treatment + Time * Treatment
ANOVA Table of Full and Final Models for Juvenile Vertical Activity											Type 3 Sum of Squares
	Num DF	Den DF	F Value	p-value	Num DF	Den DF	F Value	p-value			ANOVA Table of Full and Final Models for Adult Vertical Activity
(Intercept)	1	348	127.538	<0.001	1	351	240.327	<0.001				Num DF	Den DF	F Value	p-value	Num DF	Den DF	F Value	p-value
Sex	1	28	1.795	0.191	1	29	0.409	0.527			(Intercept)	1	480	278.142	<0.001	1	483	525.283	<0.001
Time	1	348	62.086	<0.001	1	351	235.098	<0.001			Sex	1	40	0.759	0.389	1	41	5.443	0.025
Treatment	1	28	0.094	0.762	1	29	0.045	0.833			Time	1	480	69.76	<0.001	1	483	196.122	<0.001
Sex:Time	1	348	0.39	0.533							Treatment	1	40	0.967	0.331	1	41	0.022	0.883
Sex:Treatment	1	28	0.704	0.409							Sex:Time	1	480	5.249	0.022
Time:Treatment	1	348	0.051	0.821							Sex:Treatment	1	40	2.175	0.148
Sex:Time:Treatment	1	348	0.001	0.978							Time:Treatment	1	480	1.231	0.268
											Sex:Time:Treatment	1	480	2.403	0.122
Model Estimates
	sqrt(Vertical)			sqrt(Vertical)							Model Estimates
Predictors	Estimates	CI	p	Estimates	CI	p						sqrt(Vertical)			sqrt(Vertical)
(Intercept)	9.66	7.98 – 11.35	<0.001	9.14	7.98 – 10.30	<0.001					Predictors	Estimates	CI	p	Estimates	CI	p
Sex [M]	-1.58	-3.98 – 0.83	0.191	-0.37	-1.54 – 0.81	0.527					(Intercept)	18.07	15.94 – 20.19	<0.001	16.58	15.16 – 18.00	<0.001
Time	-0.17	-0.21 – -0.13	<0.001	-0.16	-0.18 – -0.14	<0.001					Sex [M]	-1.3	-4.33 – 1.72	0.389	1.6	0.21 – 2.98	0.025
Treatment [MAR]	-0.37	-2.85 – 2.11	0.762	0.12	-1.05 – 1.30	0.833					Time	-0.22	-0.28 – -0.17	<0.001	-0.18	-0.21 – -0.16	<0.001
Sex [M] * Time	0.02	-0.04 – 0.08	0.533								Treatment [MAR]	-1.44	-4.41 – 1.52	0.331	0.1	-1.28 – 1.48	0.883
Sex [M] * Treatment [MAR]	1.44	-2.08 – 4.96	0.409								Sex [M] * Time	0.09	0.01 – 0.16	0.022
Time * Treatment [MAR]	-0.01	-0.07 – 0.05	0.821								Sex [M] * Treatment [MAR]	3.05	-1.13 – 7.24	0.148
(Sex [M] * Time) *	0	-0.09 – 0.08	0.978								Time * Treatment [MAR]	0.04	-0.03 – 0.11	0.268
Treatment [MAR]											(Sex [M] * Time) *	-0.08	-0.18 – 0.02	0.122
Random Effects											Treatment [MAR]
σ2	8.81			8.73							Random Effects
τ00	1.34 Subject			1.41 Subject							σ2	13.96			14.12
ICC	0.13			0.14							τ00	2.41 Subject			2.26 Subject
N	32 Subject			32 Subject							N	44 Subject			44 Subject
Observations	384			384							Observations	528			528
Marginal R2 / Conditional R2	0.443 / 0.517			0.439 / 0.517							Marginal R2 / Conditional R2	0.433 / NA			0.424 / NA
Vertical activity declined significantly (p < 0.001) and proportionately to time squared. Neither sex nor treatment group were significantly associated with vertical activity, p=0.527 and p=0.833, respectively.											Treatment group was not significantly associated with vertical activity, p = 0.833. Vertical activity declined significantly (p < 0.001) and proportionately to time squared. Vertical activity was greater in males than females, p=0.025.
Activity											Activity
Total activity was analyzed using a linear mixed effects model with a square root transformation and a subject random effect.											Total activity was analyzed using a linear mixed effects model with a square root transformation and a subject random effect.
The fixed effects are:											The fixed effects are:
sqrt(Activity) ~ Time + Treatment + Time * Treatment											sqrt(Activity) ~ Time + Treatment + Time * Treatment
ANOVA Table of Full and Final Models for Juvenile Activity											Type 3 Sum of Squares
	Num DF	Den DF	F Value	p-value	Num DF	Den DF	F Value	p-value			ANOVA Table of Full and Final Models for Adult Activity
(Intercept)	1	348	140.235	<0.001	1	351	341.095	<0.001				Num DF	Den DF	F Value	p-value	Num DF	Den DF	F Value	p-value
Sex	1	28	0.758	0.391	1	29	0.247	0.623			(Intercept)	1	480	267.914	<0.001	1	482	474.819	<0.001
Time	1	348	52.886	<0.001	1	351	214.224	<0.001			Sex	1	40	6.8	0.013	1	41	11.274	0.002
Treatment	1	28	0.002	0.961	1	29	0.217	0.645			Time	1	480	68.933	<0.001	1	482	156.933	<0.001
Sex:Time	1	348	0.113	0.737							Treatment	1	40	0.001	0.98	1	41	0.022	0.883
Sex:Treatment	1	28	0.315	0.579							Sex:Time	1	480	3.398	0.066	1	482	5.794	0.016
Time:Treatment	1	348	0.108	0.742							Sex:Treatment	1	40	0.2	0.657
Sex:Time:Treatment	1	348	0	0.987							Time:Treatment	1	480	0.008	0.93
											Sex:Time:Treatment	1	480	0.087	0.768
Model Estimates
	sqrt(Activity)			sqrt(Activity)							Model Estimates
Predictors	Estimates	CI	p	Estimates	CI	p						sqrt(Activity)			sqrt(Activity)
(Intercept)	25.47	21.24 – 29.70	<0.001	24.77	22.13 – 27.41	<0.001					Predictors	Estimates	CI	p	Estimates	CI	p
Sex [M]	-2.57	-8.63 – 3.48	0.391	-0.57	-2.93 – 1.79	0.623					(Intercept)	42.69	37.57 – 47.82	<0.001	42.47	38.64 – 46.30	<0.001
Time	-0.44	-0.56 – -0.32	<0.001	-0.44	-0.50 – -0.38	<0.001					Sex [M]	-9.4	-16.68 – -2.11	0.013	-8.27	-13.24 – -3.29	0.002
Treatment [MAR]	0.15	-6.08 – 6.38	0.961	0.54	-1.83 – 2.90	0.645					Time	-0.55	-0.68 – -0.42	<0.001	-0.55	-0.64 – -0.46	<0.001
Sex [M] * Time	0.03	-0.14 – 0.19	0.737								Treatment [MAR]	-0.09	-7.23 – 7.05	0.98	0.24	-3.01 – 3.49	0.883
Sex [M] * Treatment [MAR]	2.42	-6.42 – 11.27	0.579								Sex [M] * Time	0.17	-0.01 – 0.35	0.066	0.15	0.03 – 0.27	0.016
Time * Treatment [MAR]	-0.03	-0.20 – 0.14	0.742								Sex [M] * Treatment [MAR]	2.23	-7.84 – 12.31	0.657
(Sex [M] * Time) *	0	-0.24 – 0.24	0.987								Time * Treatment [MAR]	-0.01	-0.18 – 0.17	0.93
Treatment [MAR]											(Sex [M] * Time) *	-0.04	-0.28 – 0.21	0.768
Random Effects											Treatment [MAR]
σ2	60.3			59.47							Random Effects
τ00	0.00 Subject			0.13 Subject							σ2	84.19			83.07
ICC	0			0							τ00	12.21 Subject			12.04 Subject
N	32 Subject			32 Subject							N	44 Subject			44 Subject
Observations	384			384							Observations	528			528
Marginal R2 / Conditional R2	0.490 / 0.490			0.490 / 0.491							Marginal R2 / Conditional R2	0.465 / NA			0.467 / NA
Total activity declined significantly (p < 0.001) and proportionately to time squared. Neither sex nor treatment group were significantly associated with total activity, p=0.623 and p=0.645, respectively.											The interaction between time and sex is significantly associated with total activity, p = 0.016, with the rate of decline in total activity of males being slower than that of females. Treatment group is not significantly associated with total activity, p = 0.833.
Distance											Distance
Total distance was analyzed using a linear mixed effects model with a square root transformation and a subject random effect.											Total distance was analyzed using a linear mixed effects model with a square root transformation and a subject random effect.
The fixed effects are:											The fixed effects are:
sqrt(Distance) ~ Time + Treatment + Time * Treatment											sqrt(Distance) ~ Sex + Time + Treatment + Sex * Time
ANOVA Table of Full and Final Models for Juvenile Distance											Type 3 Sum of Squares
	Num DF	Den DF	F Value	p-value	Num DF	Den DF	F Value	p-value			ANOVA Table of Full and Final Models for Adult Distance
(Intercept)	1	348	140.235	<0.001	1	351	341.095	<0.001				Num DF	Den DF	F Value	p-value	Num DF	Den DF	F Value	p-value
Sex	1	28	0.758	0.391	1	29	0.247	0.623			(Intercept)	1	480	267.914	<0.001	1	482	474.819	<0.001
Time	1	348	52.886	<0.001	1	351	214.224	<0.001			Sex	1	40	6.8	0.013	1	41	11.274	0.002
Treatment	1	28	0.002	0.961	1	29	0.217	0.645			Time	1	480	68.933	<0.001	1	482	156.933	<0.001
Sex:Time	1	348	0.113	0.737							Treatment	1	40	0.001	0.98	1	41	0.022	0.883
Sex:Treatment	1	28	0.315	0.579							Sex:Time	1	480	3.398	0.066	1	482	5.794	0.016
Time:Treatment	1	348	0.108	0.742							Sex:Treatment	1	40	0.2	0.657
Sex:Time:Treatment	1	348	0	0.987							Time:Treatment	1	480	0.008	0.93
											Sex:Time:Treatment	1	480	0.087	0.768
Model Estimates
	sqrt(Distance)			sqrt(Distance)							Model Estimates
Predictors	Estimates	CI	p	Estimates	CI	p						sqrt(Distance)			sqrt(Distance)
(Intercept)	25.47	21.24 – 29.70	<0.001	24.77	22.13 – 27.41	<0.001					Predictors	Estimates	CI	p	Estimates	CI	p
Sex [M]	-2.57	-8.63 – 3.48	0.391	-0.57	-2.93 – 1.79	0.623					(Intercept)	42.69	37.57 – 47.82	<0.001	42.47	38.64 – 46.30	<0.001
Time	-0.44	-0.56 – -0.32	<0.001	-0.44	-0.50 – -0.38	<0.001					Sex [M]	-9.4	-16.68 – -2.11	0.013	-8.27	-13.24 – -3.29	0.002
Treatment [MAR]	0.15	-6.08 – 6.38	0.961	0.54	-1.83 – 2.90	0.645					Time	-0.55	-0.68 – -0.42	<0.001	-0.55	-0.64 – -0.46	<0.001
Sex [M] * Time	0.03	-0.14 – 0.19	0.737								Treatment [MAR]	-0.09	-7.23 – 7.05	0.98	0.24	-3.01 – 3.49	0.883
Sex [M] * Treatment [MAR]	2.42	-6.42 – 11.27	0.579								Sex [M] * Time	0.17	-0.01 – 0.35	0.066	0.15	0.03 – 0.27	0.016
Time * Treatment [MAR]	-0.03	-0.20 – 0.14	0.742								Sex [M] * Treatment [MAR]	2.23	-7.84 – 12.31	0.657
(Sex [M] * Time) *	0	-0.24 – 0.24	0.987								Time * Treatment [MAR]	-0.01	-0.18 – 0.17	0.93
Treatment [MAR]											(Sex [M] * Time) *	-0.04	-0.28 – 0.21	0.768
Random Effects											Treatment [MAR]
σ2	60.3			59.47							Random Effects
τ00	0.00 Subject			0.13 Subject							σ2	84.19			83.07
ICC	0			0							τ00	12.21 Subject			12.04 Subject
N	32 Subject			32 Subject							N	44 Subject			44 Subject
Observations	384			384							Observations	528			528
Marginal R2 / Conditional R2	0.490 / 0.490			0.490 / 0.491							Marginal R2 / Conditional R2	0.465 / NA			0.467 / NA
Total distance traveled declined significantly (p < 0.001) and proportionately to time squared. Neither sex nor treatment group were significantly associated with total distance, p=0.623 and p=0.645, respectively.											The interaction between time and sex is significantly associated with total distance, p = 0.016, with the rate of decline in total distance of males being slower than that of females. Treatment group is not significantly associated with total distance, p = 0.833.
Center											Center
Center time was analyzed using a linear mixed effects model with a square root transformation and a subject random effect.											Center time was analyzed using a linear mixed effects model with a square root transformation and a subject random effect.
The fixed effects are:											The fixed effects are:
sqrt(Center) ~ Time + Treatment + Time * Treatment											sqrt(Center) ~ Sex + Time + Treatment
Type 3 Sum of Squares											Type 3 Sum of Squares
ANOVA Table of Full and Final Models for Adult Center Time
	Num DF	Den DF	F Value	p-value	Num DF	Den DF	F Value	p-value			ANOVA Table of Full and Final Models for Adult Center Time
(Intercept)	1	348	85.82	<0.001	1	351	174.96	<0.001				Num DF	Den DF	F Value	p-value	Num DF	Den DF	F Value	p-value
Sex	1	28	0.025	0.875	1	29	0.448	0.509			(Intercept)	1	480	144.59	<0.001	1	483	245.177	<0.001
Time	1	348	34.924	<0.001	1	351	166.173	<0.001			Sex	1	40	0.07	0.792	1	41	10.421	0.002
Treatment	1	28	0	0.996	1	29	0.153	0.699			Time	1	480	38.951	<0.001	1	483	126.111	<0.001
Sex:Time	1	348	0.376	0.54							Treatment	1	40	0.06	0.807	1	41	1.15	0.29
Sex:Treatment	1	28	0.088	0.769							Sex:Time	1	480	1.334	0.249
Time:Treatment	1	348	0.39	0.533							Sex:Treatment	1	40	1.039	0.314
Sex:Time:Treatment	1	348	0.693	0.406							Time:Treatment	1	480	0.12	0.729
											Sex:Time:Treatment	1	480	0.111	0.739
Model Estimates
	sqrt(Center)			sqrt(Center)							Model Estimates
Predictors	Estimates	CI	p	Estimates	CI	p						sqrt(Center)			sqrt(Center)
(Intercept)	4.77	3.76 – 5.78	<0.001	4.71	4.01 – 5.41	<0.001					Predictors	Estimates	CI	p	Estimates	CI	p
Sex [M]	0.11	-1.34 – 1.56	0.875	0.23	-0.48 – 0.94	0.509					(Intercept)	9.39	7.85 – 10.92	<0.001	8.59	7.51 – 9.67	<0.001
Time	-0.08	-0.10 – -0.05	<0.001	-0.08	-0.09 – -0.07	<0.001					Sex [M]	0.29	-1.89 – 2.47	0.792	1.76	0.66 – 2.86	0.002
Treatment [MAR]	0	-1.49 – 1.49	0.996	0.14	-0.58 – 0.85	0.699					Time	-0.11	-0.15 – -0.08	<0.001	-0.1	-0.11 – -0.08	<0.001
Sex [M] * Time	-0.01	-0.05 – 0.02	0.54								Treatment [MAR]	-0.26	-2.40 – 1.88	0.807	0.58	-0.52 – 1.68	0.29
Sex [M] * Treatment [MAR]	0.31	-1.81 – 2.42	0.769								Sex [M] * Time	0.03	-0.02 – 0.08	0.249
Time * Treatment [MAR]	-0.01	-0.05 – 0.02	0.533								Sex [M] * Treatment [MAR]	1.52	-1.49 – 4.54	0.314
(Sex [M] * Time) *	0.02	-0.03 – 0.07	0.406								Time * Treatment [MAR]	0.01	-0.04 – 0.06	0.729
Treatment [MAR]											(Sex [M] * Time) *	-0.01	-0.08 – 0.06	0.739
Random Effects											Treatment [MAR]
σ2	3.34			3.3							Random Effects
τ00	0.50 Subject			0.54 Subject							σ2	7.85			7.84
ICC	0.13			0.14							τ00	2.17 Subject			2.19 Subject
N	32 Subject			32 Subject							N	44 Subject			44 Subject
Observations	384			384							Observations	528			528
Marginal R2 / Conditional R2	0.352 / 0.436			0.345 / 0.437							Marginal R2 / Conditional R2	0.319 / NA			0.312 / NA
Time spent in the center of the arena declined significantly (p < 0.001) and proportionately to time squared. Neither sex nor treatment group were significantly associated with time spent in the center, p=0.509 and p=0.699, respectively.											Treatment group is not significantly associated with center time, p = 0.290. The amount of time spent in the center of the arena declined significantly (p < 0.001) and proportionately to time squared. The amount of time spent in the center of the arena was higher in males than females, p=0.002.

## Sheet: PPI
Pre-Pulse Inhibition
Analysis Plan
Linear mixed effects models were fit to assess the relationship between PPI and the three different pre-pulse intensities (74dB, 82dB, and 90dB), sex (Male vs. Female), and treatment groups (MAR vs. Cntl) and the interaction between these two factors. Prior to analysis the data was converted to a long format with an ‘Inhibition’ variable created to label the intensity of the pre-pulse stimulus. A…
Juveniles														Adults
Summary Statistics														Summary Statistics
Summary Statistics														Summary Statistics
	Control (N=20)	MAR (N=24)	Total (N=44)												Control (N=20)	MAR (N=24)	Total (N=44)
No.Inhibition														No.Inhibition
Mean (SD)	98.25 (1.07)	97.37 (1.82)	97.77 (1.57)											Mean (SD)	97.27 (2.13)	95.13 (5.64)	96.10 (4.49)
Range	95.45 - 99.36	90.11 - 99.11	90.11 - 99.36											Range	90.61 - 99.42	73.92 - 99.10	73.92 - 99.42
74.%.inhib														74.%.inhib
Mean (SD)	-7.14 (26.46)	-7.61 (35.87)	-7.40 (31.58)											Mean (SD)	2.64 (34.48)	-14.29 (58.92)	-6.59 (49.55)
Range	-104.33	-139.6	-139.6											Range	-154.28	-282.79	-284.28
82.%.inhib														82.%.inhib
Mean (SD)	27.10 (20.04)	25.57 (31.70)	26.27 (26.75)											Mean (SD)	49.61 (19.03)	44.29 (26.65)	46.71 (23.39)
Range	-77.12	-149.14	-149.14											Range	0.38 - 77.05	-131.08	-131.08
90.%.inhib														90.%.inhib
Mean (SD)	40.18 (30.33)	25.73 (33.04)	32.30 (32.30)											Mean (SD)	54.51 (27.99)	31.60 (107.46)	42.01 (81.58)
Range	-122.27	-117.54	-140.01											Range	-96.94	-540.41	-545.84
Regression Results														Regression Results
ANOVA Table of Full and Final Models for Juveniles														ANOVA Table of Full and Final Models for Adults
	Full Model						Final Model								Full Model						Final Model
	Sum of Squares	Mean SS	Num DF	Den DF	F Value	p	Sum of Squares	Mean SS	Num DF	Den DF	F Value	p			Sum of Squares	Mean SS	Num DF	Den DF	F Value	p	Sum of Squares	Mean SS	Num DF	Den DF	F Value	p
Sex	157.546	157.546	1	40	0.353	0.556	198.06	198.06	1	41	0.45	0.506		Sex	761.551	761.551	1	40	0.56	0.459	882.632	882.632	1	41	0.633	0.431
Treatment	225.7	225.7	1	40	0.506	0.481	225.215	225.215	1	41	0.511	0.479		Treatment	1428.61	1428.61	1	40	1.051	0.311	1496.05	1496.05	1	41	1.073	0.306
Inhibition	40829.7	20414.8	2	80	45.796	<0.001	40266.8	20133.4	2	86	45.716	<0.001		Inhibition	75480.6	37740.3	2	80	27.759	<0.001	76643.7	38321.9	2	86	27.483	<0.001
Sex:Treatment	264.482	264.482	1	40	0.593	0.446								Sex:Treatment	209.334	209.334	1	40	0.154	0.697
Sex:Inhibition	698.056	349.028	2	80	0.783	0.461								Sex:Inhibition	6201.41	3100.71	2	80	2.281	0.109
Treatment:Inhibition	1322.42	661.212	2	80	1.483	0.233								Treatment:Inhibition	1745.08	872.538	2	80	0.642	0.529
Sex:Treatment:Inhibition	258.476	129.238	2	80	0.29	0.749								Sex:Treatment:Inhibition	2556.49	1278.24	2	80	0.94	0.395
															PPI			PPI
	PPI			PPI										Predictors	Estimates	CI	p	Estimates	CI	p
Predictors	Estimates	CI	p	Estimates	CI	p								(Intercept)	9.13	-26.63 – 44.88	0.614	7.38	-19.82 – 34.57	0.592
(Intercept)	-11.66	-30.90 – 7.58	0.233	-6.97	-21.41 – 7.48	0.342								Sex [M]	-12.97	-63.54 – 37.60	0.612	-11.52	-40.17 – 17.13	0.428
Sex [M]	9.03	-18.18 – 36.24	0.512	5.12	-9.99 – 20.22	0.504								Treatment [MAR]	-18.83	-67.25 – 29.58	0.443	-15.06	-43.83 – 13.71	0.302
Treatment [MAR]	-2.48	-28.54 – 23.57	0.851	-5.48	-20.65 – 9.69	0.476								Inhibition [82 % inhib]	37.01	4.36 – 69.67	0.027	53.3	37.55 – 69.06	<0.001
Inhibition [82 % inhib]	41.96	23.27 – 60.66	<0.001	33.67	24.81 – 42.52	<0.001								Inhibition [90 % inhib]	50.21	17.56 – 82.86	0.003	48.6	32.85 – 64.36	<0.001
Inhibition [90 % inhib]	55.18	36.49 – 73.88	<0.001	39.7	30.84 – 48.55	<0.001								Sex [M] * Treatment [MAR]	3.79	-64.68 – 72.26	0.913
Sex [M] * Treatment [MAR]	4.04	-32.80 – 40.89	0.828											Sex [M] * Inhibition [82	19.91	-26.27 – 66.09	0.395
Sex [M] * Inhibition [82	-15.43	-41.87 – 11.01	0.25											% inhib]
% inhib]														Sex [M] * Inhibition [90	3.3	-42.88 – 49.48	0.888
Sex [M] * Inhibition [90	-15.72	-42.16 – 10.73	0.242											% inhib]
% inhib]														Treatment [MAR] *	14.55	-29.67 – 58.76	0.516
Treatment [MAR] *	-7.55	-32.87 – 17.77	0.556											Inhibition [82 % inhib]
Inhibition [82 % inhib]														Treatment [MAR] *	14.07	-30.14 – 58.28	0.53
Treatment [MAR] *	-19.24	-44.55 – 6.08	0.135											Inhibition [90 % inhib]
Inhibition [90 % inhib]														(Sex [M] * Treatment	-5.86	-68.39 – 56.66	0.853
(Sex [M] * Treatment	12.96	-22.84 – 48.77	0.475											[MAR]) * Inhibition [82 %
[MAR]) * Inhibition [82 %														inhib]
inhib]														(Sex [M] * Treatment	-40.08	-102.61 – 22.44	0.207
(Sex [M] * Treatment	10.5	-25.30 – 46.30	0.563											[MAR]) * Inhibition [90 %
[MAR]) * Inhibition [90 %														inhib]
inhib]														Random Effects
Random Effects														σ2	1359.59			1394.4
σ2	445.77			440.4										τ00	1900.66 Subject			1840.49 Subject
τ00	498.44 Subject			493.81 Subject										ICC	0.58			0.57
ICC	0.53			0.53										N	44 Subject			44 Subject
N	44 Subject			44 Subject										Observations	132			132
Observations	132			132										Marginal R2 / Conditional R2	0.191 / 0.663			0.173 / 0.643
Marginal R2 / Conditional R2	0.269 / 0.655			0.256 / 0.649
The final model fit was:														The final model fit was:
PPI ~ Sex + Treatment + Inhibition + (1 | Subject).														PPI ~ Sex + Treatment + Inhibition + (1 | Subject).
This model provides evidence that there is a significant difference in the PPI for both 82dB and 90dB pre-pulses compared to 74dB pre-pulses, p<0.001. An 82dB pre-pulse inhibits the rat’s startle reflex by 33.67% on average compared to the 74dB pre-pulse and the 90dB pre-pulse inhibits the response by 39.70% on average compared to the 74dB pre-pulse. The data does not provide evidence to suggest …														This model provides evidence that there is a significant difference in the PPI for both 82dB and 90dB pre-pulses compared to 74dB pre-pulses, p<0.001. An 82dB pre-pulse inhibits the rat’s startle reflex by 53.30% on average compared to the 74dB pre-pulse and the 90dB pre-pulse inhibits the response by 48.60% on average compared to the 74dB pre-pulse. The data does not provide evidence to suggest …
