# Supplementary material for: Altered behavior, brain structure, and neurometabolites in a rat model of autism-specific maternal autoantibody exposure
Source: Mol Psychiatry. 2023 Mar 27;28(5):2136–47. doi: 10.1038/s41380-023-02020-3 (PMC10575787; doi:10.1038/s41380-023-02020-3)
Supplement: Supplementary file 3 — Supplementary Table 2 [file 41380_2023_2020_MOESM3_ESM.xlsx]

## Sheet: PCA plots
	PCA Score Plots
	Coloured by :
	Sex:	Male (M) or Female (F)
	Treatment:	Control (con) or Treated (Imm)
	Time point:	Day 30 (30) or Day 70 (70)
	Abolute Volumes														Relative Volumes

## Sheet: Whole dataset
Test:	Two way ANOVA (ROI ~ Time, Treatment, Time:Treatment)
Dataset:	Including all IDs, both male and female
Green:	P-value< 0.05, ordered smallest to largest					*p<0.05; q<0.05
Red:	5% FDR Q-value < 0.05, ordered smallest to largest					.p<0.05; q>0.05
partial ηsq:	Ordered largest to smallest
Scroll for Effect Size heatmap ->
AbsoluteVolume															Relative Volume
Treatment					Time					Interaction					Treatment					Time					Interaction
ROI	p-value	partial ηsq	q-value		ROI	p-value	partial ηsq	q-value		ROI	p-value	partial ηsq	q-value		ROI	p-value	partial ηsq	q-value		ROI	p-value	partial ηsq	q-value		ROI	p-value	partial ηsq	q-value
colliculus_sup_brachium	0.00280484	0.159174	0.215372	.	pc	3.62372e-29	0.912454	7.602e-29	*	facial_nerve_ascending	0.00660579	0.133439	0.762969	.	cerebellar_peduncle_inf	1.4736e-05	0.305365	0.00155894	*	pc	8.62977e-38	0.95917	1.99353e-36	*	pretectum	0.0197138	0.10018	0.996413	.
pag	0.00502015	0.141726	0.215372	.	spinal_trigeminal_nucleus	9.60404e-28	0.900717	1.008e-27	*	colliculus_sup_brachium	0.0177109	0.103448	0.788762	.	fasciculus_retroflexus	6.8256e-05	0.264969	0.00304364	*	spinal_trigeminal_nucleus	7.00657e-34	0.942297	8.09655e-33	*	sensory_fl_cx	0.0261845	0.0915215	0.996413	.
facial_nerve_ascending	0.0067085	0.132972	0.215372	.	facial_nerve_ascending	4.99308e-26	0.884461	3.493e-26	*	pretectum	0.0382334	0.0799994	0.788762	.	cerebellum_mol	8.60742e-05	0.258685	0.00304364	*	stria_terminalis	1.69137e-32	0.934789	1.3013e-31	*	sensory_hl_cx	0.0350448	0.0826458	0.996413	.
colliculus_inf	0.00961359	0.12206	0.215372	.	cerebellar_peduncle_middle	6.68959e-26	0.883157	3.51225e-26	*	facial_nerve_genu	0.0405708	0.078198	0.788762	.	pretectum	0.000120525	0.249486	0.00319555	*	corpus_callosum_	2.34563e-31	0.927859	1.35712e-30	*	fasciculus_retroflexus	0.0396073	0.0789274	0.996413	.
periventricular_gray	0.0124196	0.114268	0.215372	.	brain_stem	9.16421e-26	0.881738	3.8472e-26	*	sensory_fl_cx	0.0644744	0.064215	0.788762		spinal_trigeminal_nucleus	0.000259832	0.228145	0.00482687	*	bnst	1.51227e-29	0.915342	6.9762e-29	*	ventral_hipp	0.0779566	0.0585408	0.996413
pretectum	0.0124803	0.11412	0.215372	.	pretectum	6.95259e-25	0.872178	2.4325e-25	*	sensory_hl_cx	0.0650552	0.0639461	0.788762		pag	0.000273086	0.226747	0.00482687	*	sensory_tr_cx	3.06418e-28	0.904976	1.1781e-27	*	sensory_tr_cx	0.0799603	0.0577858	0.996413
mammillothalamic_tract	0.0155442	0.107428	0.215372	.	pineal	3.4262e-24	0.864114	1.029e-24	*	pariηl_cx_post_caudal	0.0752638	0.059588	0.788762		colliculus_inf	0.000748599	0.197979	0.0113413	*	brain_stem	5.24082e-28	0.902998	1.7292e-27	*	facial_nerve_ascending	0.0856883	0.0557322	0.996413
fasciculus_retroflexus	0.0177982	0.103298	0.215372	.	periventricular_gray	5.23291e-24	0.861889	1.37287e-24	*	sensory_tr_cx	0.0901757	0.0542216	0.788762		cerebellum_gran	0.00226766	0.165498	0.0300607	*	cerebellar_peduncle_middle	9.5452e-28	0.90074	2.75756e-27	*	colliculus_sup_brachium	0.0879613	0.0549569	0.996413
facial_nerve_genu	0.0178836	0.103152	0.215372	.	striatum	3.1527e-23	0.852044	6.699e-24	*	pag	0.0919604	0.0536427	0.788762		thalamus	0.00302841	0.156886	0.0356848	*	par_association_cx_lat	3.23213e-26	0.886373	8.29033e-26	*	olfactory_bulb_access_glom	0.0899501	0.0542956	0.996413
pc	0.0198532	0.0999645	0.215372	.	ac	3.19076e-23	0.851976	6.699e-24	*	colliculus_sup_deeper	0.0935312	0.0531429	0.788762		colliculus_sup_brachium	0.00505435	0.141521	0.0536014	.	sensory_hl_cx	2.21253e-25	0.87767	5.1051e-25	*	ventricles	0.104888	0.0497743	0.996413
cerebellar_peduncle_inf	0.0205117	0.0989691	0.215372	.	pariηl_cx_post_caudal	5.32878e-23	0.849037	1.01755e-23	*	ac	0.113886	0.0473701	0.788762		amygdalopiriform_cx	0.00665218	0.133227	0.0593364	.	stria_medullaris	6.00514e-25	0.872894	1.2621e-24	*	v_agran_insular_cx	0.132387	0.0430108	0.996413
pyramidal_decussation	0.0423627	0.0768871	0.374665	.	cerebellum_gran	1.28032e-22	0.843878	2.22923e-23	*	pyramidal_decussation	0.122708	0.045203	0.788762		brain_stem	0.00685679	0.13231	0.0593364	.	ventricles	1.68752e-23	0.855547	3.25325e-23	*	pyramidal_decussation	0.145484	0.040307	0.996413
colliculus_sup_deeper	0.0445297	0.0753753	0.374665	.	colliculus_sup_deeper	1.38253e-22	0.843417	2.22923e-23	*	sensory_cx	0.123521	0.0450117	0.788762		colliculus_sup_deeper	0.00727368	0.130523	0.0593364	.	perirhinal_cx_36	6.04854e-23	0.848302	1.07504e-22	*	motor_cx_1	0.15182	0.0390931	0.996413
commissure_of_ic	0.045414	0.0747798	0.374665	.	frontal_cx_3	1.54589e-22	0.842746	2.325e-23	*	periventricular_gray	0.142695	0.0408599	0.788762		alveus	0.00828608	0.126572	0.0627671	.	presubiculum	6.59301e-23	0.8478	1.08735e-22	*	ac	0.155211	0.0384662	0.996413
interpeduncular_nucleus	0.0623889	0.0652017	0.435319		cerebellar_peduncle_inf	1.91531e-22	0.841449	2.688e-23	*	pariηl_cx_post_rostral	0.142732	0.0408524	0.788762		perirhinal_cx_36	0.00909854	0.123733	0.0643267	.	retrosplenial_granular_b_cx	6.28407e-22	0.834062	9.6712e-22	*	stria_terminalis	0.179645	0.0343556	0.996413
visual_cx	0.0648599	0.0640362	0.435319		pontine_nuclei	5.39646e-22	0.835028	7.0875e-23	*	mammillothalamic_tract	0.144093	0.0405813	0.788762		pyramidal_decussation	0.0112041	0.117404	0.0742625	.	perirhinal_cx_35	3.04347e-21	0.823723	4.389e-21	*	dorsal_hipp	0.181781	0.0340264	0.996413
sensory_ul_cx	0.067423	0.062875	0.435319		entopeduncular_nucleus	2.2823e-21	0.825656	2.81647e-22	*	par_association_cx_lat	0.152186	0.0390247	0.788762		mammillothalamic_tract	0.0121108	0.115035	0.0755501	.	visual_cx	3.91358e-21	0.822016	5.313e-21	*	pariηl_cx_post_rostral	0.184951	0.0335459	0.996413
sensory_dysgran_cx	0.0696201	0.0619154	0.435319		sensory_dysgran_cx	3.00781e-21	0.823802	3.34895e-22	*	sensory_dysgran_cx	0.154376	0.0386191	0.788762		pc	0.0133628	0.112038	0.077741	.	visual_monocular_cx	5.22122e-21	0.82004	6.34642e-21	*	colliculus_sup_deeper	0.185529	0.0334592	0.996413
pariηl_cx_post_dorsal	0.0716109	0.0610727	0.435319		sensory_j_cx	3.02751e-21	0.823758	3.34895e-22	*	d_auditory_secondary_cx	0.158021	0.037958	0.788762		sn	0.0139281	0.110775	0.077741	.	cingulate_cx_2	5.22267e-21	0.820038	6.34642e-21	*	facial_nerve_genu	0.186153	0.033366	0.996413
sensory_bf_cx	0.076996	0.05891	0.444652		dorsolat_orbital_cx	3.36064e-21	0.823052	3.528e-22	*	sensory_bf_cx	0.167965	0.0362371	0.788762		sensory_ul_cx	0.0157488	0.10703	0.083508	.	p_agran_insular_cx	1.297e-20	0.813657	1.5015e-20	*	d_agran_insular_cx	0.218406	0.0289835	0.996413
retrosplenial_granular_c_cx	0.0896209	0.054404	0.484289		fasciculus_retroflexus	4.41509e-21	0.821192	4.42e-22	*	visual_cx	0.173649	0.0353038	0.788762		interpeduncular_nucleus	0.017675	0.10351	0.0892265	.	alveus	1.43292e-20	0.812944	1.573e-20	*	pariηl_cx_post_caudal	0.220686	0.0287023	0.996413
par_association_cx_lat	0.0922456	0.0535513	0.484289		sensory_dysgran_oral_cx	1.90906e-20	0.810878	1.81696e-21	*	commissure_of_sc	0.185775	0.0334225	0.788762		visual_cx	0.01851	0.102102	0.0892265	.	cerebellar_peduncle_inf	4.55434e-20	0.804475	4.7775e-20	*	sensory_cx	0.23636	0.0268576	0.996413
pariηl_cx_post_caudal	0.110149	0.0483431	0.528218		stn	1.99184e-20	0.81057	1.81696e-21	*	motor_cx_1	0.202667	0.0310219	0.788762		pariηl_cx_post_dorsal	0.0210701	0.0981496	0.0938164	.	retrosplenial_dysgran_cx	1.26987e-19	0.796646	1.27552e-19	*	par_association_cx_lat	0.238842	0.0265786	0.996413
commissure_of_sc	0.113757	0.0474031	0.528218		cerebellum_mol	2.39947e-20	0.809215	2.1e-21	*	sensory_ul_cx	0.214358	0.0294911	0.788762		par_association_cx_lat	0.0212314	0.0979168	0.0938164	.	olfactory_bulb_glom	1.37242e-19	0.79604	1.31863e-19	*	thalamus	0.253373	0.0250124	0.996413
stria_medullaris	0.116936	0.0466011	0.528218		hypothalamus	2.52399e-20	0.808845	2.1168e-21	*	pariηl_cx_post_dorsal	0.231671	0.027394	0.788762		sensory_dysgran_cx	0.0221435	0.0966336	0.0939328	.	hypothalamus	2.06233e-19	0.792836	1.90344e-19	*	bnst	0.259749	0.0243587	0.996413
sensory_dysgran_oral_cx	0.118906	0.0461157	0.528218		d_agran_insular_cx	4.78936e-20	0.804098	3.86885e-21	*	motor_cx_2	0.236117	0.0268851	0.788762		periventricular_gray	0.0258528	0.0919101	0.103182	.	postrhinal_cx	2.44755e-19	0.791473	2.17673e-19	*	alveus	0.262996	0.0240333	0.996413
visual_secondary_medmed_cx	0.128052	0.0439705	0.547777		facial_nerve_genu	7.80903e-20	0.800396	6.07444e-21	*	sensory_secondary_cx	0.238432	0.0266245	0.788762		parasubiculum	0.0262699	0.0914222	0.103182	.	pag	4.10004e-19	0.787315	3.50778e-19	*	sn	0.273283	0.0230338	0.996413
sn	0.139024	0.0416058	0.573475		ventral_hipp	8.79334e-20	0.799487	6.5925e-21	*	d_agran_insular_cx	0.244035	0.0260061	0.788762		sensory_bf_cx	0.0392639	0.0791918	0.144245	.	visual_secondary_medlat_cx	4.71423e-19	0.786176	3.88575e-19	*	pag	0.30014	0.020629	0.996413
alveus	0.150344	0.0393709	0.584338		pons_transverse_fibers	1.03135e-19	0.798259	7.45862e-21	*	par_association_cx_med	0.256515	0.0246879	0.788762		piriform_cx	0.0398677	0.0787285	0.144245	.	pontine_nuclei	5.99276e-19	0.784203	4.77134e-19	*	commissure_of_sc	0.303955	0.0203092	0.996413
facial_nerve	0.166453	0.0364915	0.584338		globus_pallidus	1.22854e-19	0.796903	8.61e-21	*	sensory_dysgran_oral_cx	0.265687	0.0237674	0.788762		commissure_of_ic	0.042029	0.0771269	0.144245	.	pineal	3.29589e-18	0.769659	2.541e-18	*	motor_cx_2	0.306201	0.0201234	0.996413
cingulate_cx_2	0.17094	0.0357443	0.584338		olfactory_bulb	1.80039e-19	0.79391	1.21935e-20	*	fasciola_cinereum	0.266952	0.0236434	0.788762		facial_nerve_genu	0.042165	0.077029	0.144245	.	visual_binocular_cx	1.46556e-17	0.756132	1.09539e-17	*	piriform_cx	0.328251	0.0183866	0.996413
brain_stem	0.171822	0.0356	0.584338		d_auditory_secondary_cx	5.53353e-19	0.78486	3.62906e-20	*	colliculus_inf	0.270804	0.0232704	0.788762		commissure_of_sc	0.0456237	0.0746403	0.1512	.	pons_transverse_fibers	2.53347e-17	0.750975	1.82634e-17	*	spinal_trigeminal_nucleus	0.330929	0.018186	0.996413
thalamus	0.173417	0.0353413	0.584338		basal_forebrain	5.98317e-19	0.784216	3.80545e-20	*	v_agran_insular_cx	0.271258	0.0232269	0.788762		cerebellar_peduncle_middle	0.0518628	0.0707653	0.160967		entopeduncular_nucleus	1.75794e-16	0.73184	1.232e-16	*	septum	0.332703	0.0180543	0.996413
d_auditory_secondary_cx	0.190557	0.0327184	0.584338		sensory_sh_cx	7.59071e-19	0.782242	4.68794e-20	*	visual_secondary_lat_cx	0.271459	0.0232076	0.788762		facial_nerve_ascending	0.0521452	0.0706014	0.160967		v_auditory_secondary_cx	3.0719e-16	0.72606	2.08579e-16	*	lat_entorhinal_cx	0.342621	0.0173343	0.996413
par_association_cx_med	0.191898	0.0325246	0.584338		colliculus_sup_superficial	1.09015e-18	0.779205	6.41667e-20	*	brain_stem	0.28909	0.0215847	0.788762		stria_medullaris	0.0531245	0.0700399	0.160967		supraoptic_decussation	2.40008e-15	0.70369	1.55925e-15	*	fasciola_cinereum	0.352847	0.0166203	0.996413
sensory_sh_cx	0.192618	0.0324211	0.584338		sensory_cx	1.10117e-18	0.77912	6.41667e-20	*	commissure_of_ic	0.292014	0.0213274	0.788762		facial_nerve	0.0574329	0.0676901	0.169188		par_association_cx_med	2.43369e-15	0.703533	1.55925e-15	*	ac_post	0.372688	0.0153114	0.996413
visual_secondary_medlat_cx	0.194161	0.032201	0.584338		lat_entorhinal_cx	1.36606e-18	0.777291	7.77568e-20	*	cingulate_cx_1	0.297948	0.020815	0.788762		bnst	0.0658839	0.0635667	0.188837		pretectum	5.44431e-15	0.694282	3.39632e-15	*	basal_forebrain	0.385234	0.014532	0.996413
sensory_j_cx	0.197607	0.0317162	0.584338		med_lemniscus	2.29911e-18	0.772811	1.27105e-19	*	visual_secondary_medlat_cx	0.303067	0.0203833	0.788762		ventricles	0.0685954	0.062359	0.191435		interpeduncular_nucleus	7.05051e-15	0.691252	4.28566e-15	*	cingulate_cx_2	0.392991	0.0140676	0.996413
sensory_secondary_cx	0.199509	0.0314529	0.584338		colliculus_sup_brachium	2.43237e-18	0.772321	1.30846e-19	*	retrosplenial_dysgran_cx	0.304472	0.0202663	0.788762		retrosplenial_granular_c_cx	0.0775048	0.0587138	0.210754		ventral_hipp	7.33284e-15	0.690789	4.34162e-15	*	cingulate_cx_1	0.396937	0.0138363	0.996413
bnst	0.205486	0.0306436	0.584338		amygdalopiriform_cx	2.59467e-18	0.771757	1.33683e-19	*	granular_insular_cx	0.308514	0.0199338	0.788762		insular_cx	0.0830335	0.0566655	0.220143		parasubiculum	8.99875e-14	0.65977	5.1975e-14	*	frontal_association_cx	0.404977	0.0133749	0.996413
sensory_tr_cx	0.207427	0.0303866	0.584338		v_agran_insular_cx	2.60733e-18	0.771715	1.33683e-19	*	corpus_callosum_	0.312153	0.0196391	0.788762		hypothalamus	0.0867625	0.0553631	0.220958		ac	5.15893e-13	0.636373	2.90722e-13	*	visual_cx	0.421273	0.0124792	0.996413
perirhinal_cx_36	0.223002	0.0284202	0.603602		insular_cx	3.76465e-18	0.768484	1.88e-19	*	facial_nerve	0.313792	0.0195079	0.788762		visual_secondary_medmed_cx	0.087888	0.0549815	0.220958		commissure_of_ic	1.81585e-12	0.618538	1.001e-12	*	entorhinal_cx	0.429342	0.0120543	0.996413
sensory_fl_cx	0.224718	0.0282135	0.603602		sensory_ul_cx	4.40225e-18	0.767095	2.14884e-19	*	olfactory_bulb_glom	0.320807	0.0189558	0.788762		ventral_hipp	0.0895915	0.0544137	0.220958		stn	1.69584e-11	0.584731	9.13256e-12	*	d_auditory_secondary_cx	0.449581	0.0110391	0.996413
visual_monocular_cx	0.235174	0.0269921	0.61733		facial_nerve	4.61451e-18	0.766675	2.20023e-19	*	stria_medullaris	0.325089	0.0186263	0.788762		pineal	0.107955	0.048931	0.260195		dorsolat_orbital_cx	3.04167e-11	0.575418	1.596e-11	*	globus_pallidus	0.452376	0.0109044	0.996413
sensory_hl_cx	0.248785	0.0254951	0.638548		dorsal_hipp	5.70418e-18	0.764775	2.66e-19	*	sensory_j_cx	0.328009	0.0184049	0.788762		sensory_dysgran_oral_cx	0.114179	0.0472953	0.269082		basal_forebrain	3.67145e-11	0.572375	1.88393e-11	*	ac_ant	0.454687	0.0107939	0.996413
pariηl_cx_post_rostral	0.265748	0.0237613	0.667259		piriform_cx	8.01447e-18	0.761696	3.65674e-19	*	dysgran_insular_cx	0.330904	0.0181879	0.788762		sensory_secondary_cx	0.116833	0.0466267	0.269351		septum	4.60931e-11	0.568667	2.31502e-11	*	facial_nerve	0.471846	0.0100005	0.996413
visual_secondary_lat_cx	0.273243	0.0230376	0.671479		thalamus	1.06788e-17	0.759066	4.78085e-19	*	v_auditory_secondary_cx	0.33367	0.0179829	0.788762		dorsal_hipp	0.119918	0.0458697	0.270581		temporal_association_cx	5.22194e-11	0.56662	2.56557e-11	*	brain_stem	0.478184	0.00971896	0.996413
retrosplenial_granular_b_cx	0.291424	0.021379	0.681191	.	cerebral_peduncle	2.25671e-17	0.752074	9.8875e-19	*	frontal_association_cx	0.338946	0.0175978	0.788762		visual_secondary_medlat_cx	0.127737	0.0440414	0.28222		visual_secondary_medmed_cx	1.32691e-10	0.55102	6.40063e-11	*	sensory_dysgran_cx	0.479442	0.00966378	0.996413
pontine_nuclei	0.293935	0.0211601	0.681191		sensory_secondary_cx	3.07817e-17	0.749114	1.32e-18	*	striatum	0.344494	0.0172014	0.788762		postrhinal_cx	0.131709	0.0431585	0.285057		facial_nerve_ascending	3.42833e-10	0.534579	1.617e-10	*	retrosplenial_dysgran_cx	0.486801	0.00934562	0.996413
ac	0.297856	0.0208229	0.681191		supraoptic_decussation	4.16016e-17	0.746209	1.7472e-18	*	sensory_sh_cx	0.349244	0.0168687	0.788762		sensory_tr_cx	0.140067	0.0413917	0.293047		sensory_bf_cx	3.5984e-10	0.533725	1.6632e-10	*	sensory_secondary_cx	0.498505	0.00885557	0.996413
hypothalamus	0.306115	0.0201305	0.681191		motor_cx_2	4.2484e-17	0.746005	1.75e-18	*	dorsolat_orbital_cx	0.359043	0.0162011	0.788762		par_association_cx_med	0.142621	0.0408747	0.293047		sensory_fl_cx	5.97283e-10	0.524694	2.70406e-10	*	amygdalopiriform_cx	0.509717	0.00840378	0.996413
retrosplenial_dysgran_cx	0.312111	0.0196425	0.681191	.	pariηl_cx_post_rostral	4.41412e-17	0.745633	1.75925e-18	*	interpeduncular_nucleus	0.362612	0.0159639	0.788762		presubiculum	0.143691	0.0406611	0.293047		frontal_cx_3	9.06834e-10	0.517125	4.02917e-10	*	mammillothalamic_tract	0.511896	0.00831795	0.996413
stn	0.312581	0.0196048	0.681191		visual_secondary_lat_cx	4.44387e-17	0.745568	1.75925e-18	*	p_agran_insular_cx	0.375891	0.015109	0.788762		perirhinal_cx_35	0.155388	0.0384338	0.310923		cerebellum_gran	1.30974e-09	0.510365	5.70962e-10	*	par_association_cx_med	0.518325	0.00806828	0.996413
visual_binocular_cx	0.333261	0.018013	0.712808		frontal_association_cx	7.37973e-17	0.740588	2.87e-18	*	olfactory_bulb	0.377395	0.0150148	0.788762		pontine_nuclei	0.171566	0.0356418	0.331831		colliculus_inf	1.83472e-09	0.504086	7.82833e-10	*	parasubiculum	0.526712	0.00775056	0.996413
sensory_cx	0.34082	0.017463	0.715723		motor_cx_1	1.57605e-16	0.732956	6.03273e-18	*	olfactory_bulb_access_glom	0.380219	0.0148393	0.788762		sensory_fl_cx	0.176782	0.0348039	0.331831		v_agran_insular_cx	3.8069e-09	0.490221	1.6002e-09	*	visual_secondary_lat_cx	0.529764	0.00763717	0.996413
cerebellum_mol	0.362765	0.0159539	0.748203		granular_insular_cx	2.83293e-16	0.726906	1.05368e-17	*	spinal_trigeminal_nucleus	0.392841	0.0140765	0.788762		cingulate_cx_2	0.177486	0.0346929	0.331831		dorsal_hipp	5.76789e-09	0.482163	2.38013e-09	*	dysgran_insular_cx	0.534642	0.00745826	0.996413
spinal_trigeminal_nucleus	0.383001	0.0146681	0.776081		mammillothalamic_tract	2.85683e-16	0.726819	1.05368e-17	*	auditory_primary_cx	0.394796	0.0139614	0.788762		visual_monocular_cx	0.180366	0.034244	0.331831		facial_nerve	9.33445e-09	0.472673	3.78111e-09	*	pariηl_cx_post_dorsal	0.538911	0.00730409	0.996413
fornix	0.411435	0.0130138	0.806098		sensory_fl_cx	5.15676e-16	0.720586	1.86828e-17	*	frontal_cx_3	0.396088	0.0138858	0.788762		pariηl_cx_post_caudal	0.181482	0.0340722	0.331831		fasciculus_retroflexus	1.39128e-08	0.464679	5.53603e-09	*	pc	0.543613	0.00713683	0.996413
pineal	0.421498	0.0124672	0.806098		sensory_bf_cx	5.37156e-16	0.720151	1.9075e-17	*	ac_ant	0.404145	0.0134221	0.791166		sensory_j_cx	0.186227	0.033355	0.334736		entorhinal_cx	1.63552e-08	0.461406	6.42102e-09	*	sensory_bf_cx	0.545369	0.00707505	0.996413
prefrontal_cx	0.428018	0.0121232	0.806098		auditory_primary_cx	5.45033e-16	0.719995	1.9075e-17	*	inf_olive	0.442231	0.0113996	0.832603		globus_pallidus	0.195291	0.0320409	0.345177		cingulate_cx_1	4.7562e-08	0.439323	1.8326e-08	*	cerebral_peduncle	0.546876	0.00702229	0.996413
pons_transverse_fibers	0.437601	0.0116315	0.806098		sn	8.639e-16	0.715026	2.97443e-17	*	perirhinal_cx_36	0.446263	0.0112007	0.832603		v_auditory_secondary_cx	0.203118	0.0309609	0.353126		retrosplenial_granular_c_cx	1.05295e-07	0.422325	3.97623e-08	*	fimbria	0.559776	0.00658162	0.996413
cerebral_peduncle	0.438175	0.0116025	0.806098		dysgran_insular_cx	1.02293e-15	0.713182	3.45484e-17	*	fornix	0.452009	0.010922	0.832603		sensory_hl_cx	0.21666	0.029201	0.370594		fimbria	2.25276e-07	0.405602	8.38306e-08	*	granular_insular_cx	0.568312	0.00630041	0.996413
granular_insular_cx	0.442779	0.0113724	0.806098		prefrontal_cx	1.06852e-15	0.712704	3.56667e-17	*	colliculus_sup_superficial	0.454147	0.0108197	0.832603		sensory_sh_cx	0.229089	0.0276948	0.385634		motor_cx_1	4.03537e-07	0.392477	1.48133e-07	*	hippo_comissure_vent	0.57482	0.00609144	0.996413
cerebellum_gran	0.456042	0.0107296	0.806098		colliculus_inf	7.44426e-15	0.690611	2.44125e-16	*	retrosplenial_granular_b_cx	0.468042	0.0101725	0.84467		retrosplenial_dysgran_cx	0.23974	0.0264786	0.397257		insular_cx	7.31651e-07	0.378801	2.64206e-07	*	v_auditory_secondary_cx	0.581279	0.00588853	0.996413
corpus_callosum_	0.470001	0.0100837	0.806098		ac_ant	1.10176e-14	0.685949	3.55385e-16	*	visual_secondary_medmed_cx	0.481642	0.00956785	0.85584		olfactory_bulb_glom	0.247697	0.0256111	0.404128		thalamus	1.47522e-06	0.362316	5.25969e-07	*	corpus_callosum_	0.588819	0.00565727	0.996413
entopeduncular_nucleus	0.485499	0.00940133	0.806098		fasciola_cinereum	3.50501e-14	0.67178	1.11682e-15	*	stn	0.497112	0.00891287	0.869947		visual_secondary_lat_cx	0.253562	0.0249927	0.407428		striatum	2.32035e-06	0.351456	8.12e-07	*	presubiculum	0.592055	0.00555985	0.996413
postrhinal_cx	0.488094	0.00929055	0.806098		pariηl_cx_post_dorsal	4.99729e-14	0.667312	1.56716e-15	*	hypothalamus	0.512032	0.00831264	0.882681		d_auditory_secondary_cx	0.263659	0.0239675	0.417329		cerebellum_mol	3.26398e-06	0.343162	1.12e-06	*	inf_olive	0.5947	0.00548103	0.996413
dorsolat_orbital_cx	0.490461	0.0091903	0.806098		inf_olive	7.96889e-14	0.661342	2.46132e-15	*	cerebellum_mol	0.539237	0.00729241	0.914778		pariηl_cx_post_rostral	0.271633	0.0231909	0.423628		frontal_association_cx	7.46757e-06	0.322645	2.54e-06	*	dorsolat_orbital_cx	0.59994	0.00532697	0.996413
med_lemniscus	0.497264	0.00890662	0.806098		pyramidal_decussation	2.52485e-13	0.646133	7.66957e-15	*	visual_monocular_cx	0.546491	0.00703576	0.914778		fimbria	0.276213	0.0227575	0.423829		pariηl_cx_post_caudal	1.3973e-05	0.306731	4.69e-06	*	olfactory_bulb	0.600007	0.00532501	0.996413
ventricles	0.499565	0.0088121	0.806098		optic_tract	2.95628e-13	0.644001	8.88e-15	*	thalamus	0.571314	0.00620345	0.918205		cerebral_peduncle	0.279755	0.0224282	0.423829		pariηl_cx_post_dorsal	1.73652e-05	0.301133	5.74e-06	*	temporal_association_cx	0.608897	0.00507002	0.996413
temporal_association_cx	0.502809	0.00868015	0.806098		fornix	5.01821e-13	0.636756	1.48479e-14	*	prefrontal_cx	0.578084	0.00598834	0.918205		stn	0.287815	0.0216979	0.429898		d_agran_insular_cx	5.61847e-05	0.270207	1.828e-05	*	visual_secondary_medlat_cx	0.617492	0.00483092	0.996413
amygdalopiriform_cx	0.505625	0.0085667	0.806098		olfactory_bulb_glom	2.74175e-12	0.612513	7.99167e-14	*	med_lemniscus	0.583707	0.00581342	0.918205		visual_binocular_cx	0.29705	0.0208917	0.43753		globus_pallidus	9.04555e-05	0.257335	2.904e-05	*	postrhinal_cx	0.628824	0.00452655	0.996413
auditory_primary_cx	0.509482	0.0084131	0.806098		olfactory_bulb_access_glom	3.05286e-12	0.610926	8.68378e-14	*	visual_binocular_cx	0.584628	0.00578507	0.918205		stria_terminalis	0.318175	0.0191611	0.462225		sensory_ul_cx	0.000105324	0.253181	3.333e-05	*	cerebellum_gran	0.629768	0.00450176	0.996413
colliculus_sup_superficial	0.53637	0.0073956	0.837172		parasubiculum	3.05952e-12	0.610894	8.68378e-14	*	cerebral_peduncle	0.588287	0.00567339	0.918205		pons_transverse_fibers	0.331509	0.0181429	0.475088		sn	0.000181521	0.238169	5.666e-05	*	sensory_ul_cx	0.66083	0.00373102	1
lat_entorhinal_cx	0.569376	0.00626594	0.868013		commissure_of_sc	3.65439e-12	0.608257	1.022e-13	*	pons_transverse_fibers	0.614344	0.00491767	0.934139		retrosplenial_granular_b_cx	0.354074	0.0165365	0.500661		commissure_of_sc	0.000379058	0.217479	0.00011675	*	perirhinal_cx_35	0.662359	0.0036953	1
basal_forebrain	0.57116	0.00620839	0.868013		ac_post	5.15993e-12	0.603085	1.42579e-13	*	supraoptic_decussation	0.614672	0.00490859	0.934139		entorhinal_cx	0.377425	0.0150129	0.51855		dysgran_insular_cx	0.000398064	0.216089	0.00012099	*	retrosplenial_granular_c_cx	0.666864	0.00359128	1
frontal_cx_3	0.609891	0.005042	0.891954		cingulate_cx_1	5.91544e-12	0.601019	1.61455e-13	*	cerebellar_peduncle_middle	0.633594	0.00440207	0.947142		fornix	0.37927	0.014898	0.51855		ac_post	0.000587568	0.20496	0.00017627	*	optic_tract	0.670887	0.00349983	1
olfactory_bulb	0.61045	0.0050263	0.891954		entorhinal_cx	9.34135e-11	0.556955	2.51462e-12	*	retrosplenial_granular_c_cx	0.641572	0.00419857	0.947142		ac_ant	0.381395	0.0147667	0.51855		colliculus_sup_brachium	0.000730146	0.198701	0.00021624	*	fornix	0.675923	0.00338731	1
parasubiculum	0.615677	0.00488082	0.891954		fimbria	1.09656e-10	0.554253	2.92405e-12	*	cerebellum_gran	0.652654	0.00392548	0.947142		prefrontal_cx	0.401311	0.0135837	0.538722		inf_olive	0.000744124	0.198153	0.00021758	*	perirhinal_cx_36	0.692677	0.00302832	1
hippo_comissure_vent	0.625624	0.00461128	0.891954		hippo_comissure_vent	1.45245e-10	0.549479	3.80625e-12	*	perirhinal_cx_35	0.656029	0.0038445	0.947142		hippo_comissure_vent	0.418543	0.0126258	0.554428		olfactory_bulb	0.000801308	0.19601	0.00023138	*	p_agran_insular_cx	0.692925	0.00302317	1
striatum	0.63566	0.0043488	0.891954		temporal_association_cx	2.95596e-09	0.495069	7.67407e-11	*	basal_forebrain	0.68642	0.00315966	0.957142		optic_tract	0.424996	0.0122817	0.554428		auditory_primary_cx	0.0016502	0.1749	0.00047061	*	prefrontal_cx	0.717728	0.00253414	1
supraoptic_decussation	0.659392	0.00376481	0.891954		retrosplenial_granular_c_cx	6.16171e-09	0.480871	1.57756e-10	*	lat_entorhinal_cx	0.690287	0.00307811	0.957142		ac	0.428695	0.0120879	0.554428		granular_insular_cx	0.00186392	0.171305	0.00052508	*	pontine_nuclei	0.720137	0.00248922	1
dysgran_insular_cx	0.666265	0.003605	0.891954		pag	1.38813e-08	0.464725	3.51687e-10	*	temporal_association_cx	0.714104	0.00260254	0.957142		basal_forebrain	0.446678	0.0111804	0.570726		pyramidal_decussation	0.00358273	0.15186	0.00099712	*	periventricular_gray	0.730376	0.00230338	1
dorsal_hipp	0.667575	0.003575	0.891954		corpus_callosum_	2.95837e-08	0.44925	7.4e-10	*	insular_cx	0.715638	0.00257347	0.957142		entopeduncular_nucleus	0.487648	0.0093095	0.615656		colliculus_sup_superficial	0.00365287	0.151279	0.00100454	*	entopeduncular_nucleus	0.732116	0.0022726	1
cerebellar_peduncle_middle	0.669589	0.00352918	0.891954		p_agran_insular_cx	4.30447e-08	0.441423	1.06235e-09	*	ventricles	0.71696	0.00254854	0.957142		corpus_callosum_	0.498755	0.0088453	0.621438		sensory_secondary_cx	0.00372181	0.150719	0.00101146	*	supraoptic_decussation	0.736606	0.00219423	1
v_auditory_secondary_cx	0.682428	0.00324515	0.891954		septum	1.72346e-07	0.411542	4.2e-09	*	pontine_nuclei	0.72828	0.00234076	0.957142		motor_cx_1	0.503948	0.00863412	0.621438		facial_nerve_genu	0.00789767	0.128028	0.00212135	*	hypothalamus	0.755543	0.00188031	1
cingulate_cx_1	0.684034	0.00321061	0.891954		par_association_cx_med	2.80102e-07	0.400729	6.75862e-09	*	presubiculum	0.733338	0.00225111	0.957142		d_agran_insular_cx	0.54062	0.007243	0.648044		piriform_cx	0.0257513	0.0920301	0.00683741	*	insular_cx	0.764197	0.00174566	1
piriform_cx	0.688892	0.00310738	0.891954		commissure_of_ic	3.65776e-07	0.394708	8.73409e-09	*	amygdalopiriform_cx	0.733595	0.00224661	0.957142		granular_insular_cx	0.543943	0.00712519	0.648044		colliculus_sup_deeper	0.0304247	0.086948	0.0079865	*	med_lemniscus	0.766842	0.0017056	1
ventral_hipp	0.698074	0.00291759	0.891954		visual_secondary_medmed_cx	3.77676e-07	0.393982	8.9191e-09	*	optic_tract	0.740717	0.00212381	0.957142		inf_olive	0.548222	0.00697542	0.648044		med_lemniscus	0.0442297	0.07558	0.0114798	*	visual_binocular_cx	0.784451	0.00145159	1
motor_cx_2	0.699822	0.00288224	0.891954		perirhinal_cx_35	6.99728e-07	0.379836	1.63333e-08	*	parasubiculum	0.753676	0.00191007	0.957142		sensory_cx	0.549966	0.00691498	0.648044		prefrontal_cx	0.0537305	0.0696978	0.0137908		pineal	0.789319	0.00138525	1
v_agran_insular_cx	0.705861	0.002762	0.891954		presubiculum	9.18828e-07	0.37349	2.12077e-08	*	entopeduncular_nucleus	0.754112	0.0019031	0.957142		dorsolat_orbital_cx	0.632232	0.00443741	0.736793		optic_tract	0.0578572	0.0674685	0.0146868	*	stria_medullaris	0.817702	0.00103108	1
p_agran_insular_cx	0.71113	0.00265946	0.891954		visual_cx	1.16887e-06	0.367832	2.67065e-08	*	alveus	0.772759	0.00161777	0.970149		colliculus_sup_superficial	0.6452	0.00410794	0.743733		motor_cx_2	0.074122	0.0600438	0.0186111	*	interpeduncular_nucleus	0.818814	0.00101834	1
insular_cx	0.718197	0.00252536	0.891954		sensory_hl_cx	1.58965e-06	0.360537	3.59032e-08	*	ventral_hipp	0.820132	0.00100332	0.986031		olfactory_bulb_access_glom	0.654927	0.00387082	0.746829		periventricular_gray	0.0825816	0.0568275	0.0204061	*	commissure_of_ic	0.824296	0.00095667	1
motor_cx_1	0.753617	0.00191102	0.913483		interpeduncular_nucleus	5.45682e-06	0.330489	1.21979e-07	*	globus_pallidus	0.82116	0.000991694	0.986031		temporal_association_cx	0.666717	0.00359464	0.752184		sensory_dysgran_oral_cx	0.0830379	0.0566639	0.0204061	*	striatum	0.837146	0.000819987	1
perirhinal_cx_35	0.757335	0.00185199	0.913483		retrosplenial_dysgran_cx	8.50476e-06	0.319368	1.87895e-07	*	pineal	0.834847	0.000843639	0.986031		supraoptic_decussation	0.679767	0.00330289	0.757853		d_auditory_secondary_cx	0.0860044	0.0556231	0.0209127	*	frontal_cx_3	0.845803	0.00073408	1
d_agran_insular_cx	0.759259	0.00182183	0.913483		visual_binocular_cx	1.14382e-05	0.311851	2.49375e-07	*	fimbria	0.836558	0.000826006	0.986031		med_lemniscus	0.686034	0.00316788	0.757853		sensory_cx	0.0955858	0.0525024	0.0230003	*	visual_monocular_cx	0.869893	0.000520785	1
fimbria	0.785607	0.00143568	0.93544		v_auditory_secondary_cx	1.82519e-05	0.299845	3.96186e-07	*	piriform_cx	0.844812	0.00074367	0.986031		lat_entorhinal_cx	0.713005	0.00262349	0.772162		hippo_comissure_vent	0.106843	0.0492337	0.025444	*	stn	0.891586	0.00036064	1
globus_pallidus	0.797757	0.00127416	0.940214		visual_secondary_medlat_cx	0.000125643	0.248343	2.69e-06	*	cingulate_cx_2	0.854025	0.000657044	0.986031		ac_post	0.713549	0.00261311	0.772162		fasciola_cinereum	0.153495	0.0387816	0.0361809	*	pons_transverse_fibers	0.891759	0.000359477	1
frontal_association_cx	0.811658	0.00110189	0.943657		sensory_tr_cx	0.00349815	0.152575	7.42e-05	*	hippo_comissure_vent	0.857769	0.000623422	0.986031		motor_cx_2	0.764295	0.00174417	0.810571		sensory_dysgran_cx	0.203768	0.0308734	0.0475459	*	colliculus_sup_superficial	0.895036	0.000337923	1
presubiculum	0.817019	0.00103897	0.943657		par_association_cx_lat	0.00671965	0.132921	0.00014111	*	postrhinal_cx	0.875568	0.000475991	0.986031		striatum	0.764329	0.00174364	0.810571		fornix	0.22607	0.0280518	0.0522221		retrosplenial_granular_b_cx	0.897179	0.000324189	1
septum	0.834023	0.000852195	0.953759		ventricles	0.0113407	0.117035	0.0002358	*	stria_terminalis	0.876171	0.000471352	0.986031		fasciola_cinereum	0.832608	0.000867002	0.864626		cerebral_peduncle	0.253997	0.0249475	0.0580924		cerebellum_mol	0.899886	0.000307258	1
fasciola_cinereum	0.849193	0.000701786	0.961586		stria_medullaris	0.0155439	0.107429	0.00032002	*	cerebellar_peduncle_inf	0.879132	0.000448912	0.986031		auditory_primary_cx	0.835266	0.000839305	0.864626		mammillothalamic_tract	0.287888	0.0216913	0.0651983		sensory_sh_cx	0.904446	0.000279777	1
olfactory_bulb_access_glom	0.86069	0.000597824	0.965143		alveus	0.0169415	0.104803	0.00034541	*	dorsal_hipp	0.88285	0.000421527	0.986031		frontal_association_cx	0.839759	0.00079354	0.864626		visual_secondary_lat_cx	0.401309	0.0135838	0.0900022		sensory_dysgran_oral_cx	0.916436	0.000213733	1
olfactory_bulb_glom	0.890634	0.00036704	0.985755		perirhinal_cx_36	0.0186097	0.101938	0.00037577	*	entorhinal_cx	0.887855	0.000386052	0.986031		p_agran_insular_cx	0.870909	0.000512612	0.888076		ac_ant	0.447898	0.0111209	0.099485		visual_secondary_medmed_cx	0.950121	7.59756e-05	1
entorhinal_cx	0.896141	0.000330807	0.985755		stria_terminalis	0.0210723	0.0981463	0.00042145	*	pc	0.910904	0.00024309	0.99593		dysgran_insular_cx	0.900299	0.000304715	0.903922		amygdalopiriform_cx	0.553897	0.0067801	0.121857		auditory_primary_cx	0.954338	6.36605e-05	1
inf_olive	0.916666	0.000212554	0.9916		visual_monocular_cx	0.0314861	0.0859039	0.00062378	*	fasciculus_retroflexus	0.914014	0.000226355	0.99593		v_agran_insular_cx	0.903496	0.000285397	0.903922		pariηl_cx_post_rostral	0.613691	0.00493577	0.133738		colliculus_inf	0.957626	5.48136e-05	1
ac_post	0.930215	0.000148902	0.9916		retrosplenial_granular_b_cx	0.0384532	0.0798252	0.00075469	*	bnst	0.937369	0.000119878	1		cingulate_cx_1	0.919951	0.000196075	0.908445		olfactory_bulb_access_glom	0.673944	0.00343127	0.145496		cerebellar_peduncle_middle	0.968996	2.93315e-05	1
ac_ant	0.93241	0.00013966	0.9916		postrhinal_cx	0.040611	0.0781679	0.00078966	*	ac_post	0.937518	0.000119306	1		olfactory_bulb	0.925149	0.000171365	0.908445		lat_entorhinal_cx	0.78665	0.00142142	0.168256		olfactory_bulb_glom	0.970759	2.60886e-05	1
stria_terminalis	0.935796	0.000125989	0.9916		bnst	0.229872	0.0276032	0.00442873		sn	0.952238	6.96566e-05	1		frontal_cx_3	0.941513	0.000104513	0.916031		sensory_j_cx	0.84711	0.000721545	0.179525		sensory_j_cx	0.994143	1.04635e-06	1
optic_tract	0.97573	1.79713e-05	1		cingulate_cx_2	0.357251	0.0163213	0.00682025		septum	0.997474	1.94665e-07	1		septum	0.953511	6.5988e-05	0.919272		sensory_sh_cx	0.914071	0.000226052	0.191955		cerebellar_peduncle_inf	0.997065	2.6266e-07	1

## Sheet: Datasets split by sex
Test:	Two way ANOVA (ROI ~ Time, Treatment, Time:Treatment)
Dataset:	Including all IDs, both male and female
						*p<0.05; q<0.05
Green:	P-value< 0.05, ordered smallest to largest					.p<0.05; q>0.05
Red:	5% FDR Q-value < 0.05
partial ηsq:
Scroll for Effect Size heatmap ->
AbsoluteVolume																														Relative Volume
Male															Female															Male															Female
Treatment					Time					Interaction					Treatment					Time					Interaction					Treatment					Time					Interaction					Treatment
ROI	p-value	partial ηsq	q-value		ROI	p-value	partial ηsq	q-value		ROI	p-value	partial ηsq	q-value		ROI	p-value	partial ηsq	q-value		ROI	p-value	partial ηsq	q-value		ROI	p-value	partial ηsq	q-value		ROI	p-value	partial ηsq	q-value		ROI	p-value	partial ηsq	q-value		ROI	p-value	partial ηsq	q-value		ROI	p-value	partial ηsq	q-value
cerebellar_peduncle_inf	4.19304e-05	0.509862	0.00413553	*	hypothalamus	8.02652e-21	0.975395	1.6863e-20	*	sensory_hl_cx	0.015348	0.221105	0.973032	.	sn	6.95703e-06	0.576118	0.00012852	*	spinal_trigeminal_nucleus	1.8966e-17	0.953037	2.394e-16	*	pretectum	0.00922768	0.250405	0.286	.	sensory_dysgran_cx	1.21291e-05	0.556582	0.00128321	*	pc	1.16508e-19	0.969258	2.457e-18	*	sensory_hl_cx	0.0237736	0.19536	0.914947	.	sn	8.45093e-05	0.481459	0.0095823	*
cerebellum_mol	0.000388611	0.414305	0.0117789	*	spinal_trigeminal_nucleus	3.86834e-20	0.971954	4.0635e-20	*	facial_nerve_ascending	0.0314587	0.178656	0.973032	.	pretectum	1.36145e-05	0.552416	0.00012852	*	cerebellar_peduncle_middle	6.09037e-16	0.937334	3.2466e-15	*	pariηl_cx_post_rostral	0.0136757	0.227812	0.286	.	sensory_dysgran_oral_cx	0.000107523	0.47135	0.00513759	*	spinal_trigeminal_nucleus	4.66012e-18	0.958213	4.893e-17	*	sensory_fl_cx	0.0449514	0.157173	0.914947	.	pag	0.000592765	0.394384	0.0336101	*
spinal_trigeminal_nucleus	0.000394649	0.413588	0.0117789	*	olfactory_bulb	1.33331e-19	0.968911	9.31e-20	*	sensory_tr_cx	0.0535724	0.146553	0.973032		pag	2.87502e-05	0.524546	0.00014973	*	brain_stem	7.73401e-16	0.936077	3.2466e-15	*	colliculus_sup_deeper	0.0163977	0.217243	0.286	.	sensory_j_cx	0.000159299	0.454461	0.00513759	*	bnst	7.07751e-18	0.956734	4.956e-17	*	facial_nerve_ascending	0.0550701	0.144882	0.914947		alveus	0.00252099	0.321558	0.0678822	.
cerebellum_gran	0.000477365	0.404673	0.0117789	*	brain_stem	2.09541e-19	0.967719	1.1025e-19	*	sensory_fl_cx	0.0710709	0.129404	0.973032		interpeduncular_nucleus	3.68433e-05	0.514942	0.00014973	*	dorsal_hipp	3.04587e-15	0.928365	9.6075e-15	*	frontal_association_cx	0.018358	0.210625	0.286	.	sensory_ul_cx	0.000193784	0.445858	0.00513759	*	stria_terminalis	5.80505e-17	0.948458	3.05025e-16	*	inf_olive	0.065313	0.134533	0.914947		pretectum	0.00277764	0.31643	0.0678822	.
insular_cx	0.00133614	0.354362	0.0236281	*	basal_forebrain	1.12451e-18	0.962874	4.704e-19	*	inf_olive	0.0995271	0.108992	0.973032		fasciculus_retroflexus	4.33147e-05	0.508579	0.00014973	*	pretectum	7.46294e-15	0.922828	1.6272e-14	*	motor_cx_2	0.0187542	0.20937	0.286	.	cerebellar_peduncle_inf	0.0002975	0.426606	0.00630998	*	sensory_tr_cx	4.89647e-16	0.93846	1.8165e-15	*	sensory_tr_cx	0.0824463	0.120395	0.914947		olfactory_bulb_glom	0.00311068	0.310401	0.0678822	.
pineal	0.00143636	0.350694	0.0236281	*	frontal_cx_3	2.41261e-18	0.96044	8.435e-19	*	periventricular_gray	0.107929	0.104097	0.973032		par_association_cx_lat	5.04606e-05	0.502502	0.00014973	*	supraoptic_decussation	8.61628e-15	0.921901	1.6272e-14	*	hypothalamus	0.0187919	0.209252	0.286	.	spinal_trigeminal_nucleus	0.000501802	0.402315	0.00886932	*	hypothalamus	5.18521e-16	0.938166	1.8165e-15	*	pretectum	0.0847387	0.118732	0.914947		hypothalamus	0.00452021	0.290206	0.0678822	.
ventricles	0.00187219	0.337101	0.0263979	*	colliculus_sup_deeper	6.11642e-18	0.957256	1.6485e-18	*	corpus_callosum_	0.117751	0.0988505	0.973032		colliculus_sup_deeper	6.08602e-05	0.494949	0.00014973	*	ventral_hipp	9.04332e-15	0.921586	1.6272e-14	*	colliculus_sup_brachium	0.0219644	0.20005	0.286	.	sensory_bf_cx	0.000651984	0.389809	0.0098775	*	brain_stem	6.7853e-16	0.936769	1.98713e-15	*	ac_post	0.0850877	0.118483	0.914947		fasciculus_retroflexus	0.00471081	0.287946	0.0678822	.
optic_tract	0.00230327	0.326308	0.0270794	*	v_agran_insular_cx	6.27583e-18	0.957165	1.6485e-18	*	pretectum	0.136846	0.0898412	0.973032		pariηl_cx_post_dorsal	6.99783e-05	0.489252	0.00014973	*	hypothalamus	1.13104e-14	0.920116	1.77975e-14	*	retrosplenial_dysgran_cx	0.0234115	0.19627	0.286	.	cerebellum_mol	0.0018465	0.337815	0.0244777	*	corpus_callosum_	7.56849e-16	0.936192	1.98713e-15	*	ventral_hipp	0.0904786	0.11476	0.914947		interpeduncular_nucleus	0.00478887	0.287046	0.0678822	.
piriform_cx	0.00246925	0.322651	0.0270794	*	cerebellar_peduncle_middle	1.05055e-17	0.955289	2.15727e-18	*	ac	0.14403	0.0867898	0.973032		fornix	7.12907e-05	0.48849	0.00014973	*	frontal_cx_3	2.65446e-14	0.914251	3.71e-14	*	sensory_fl_cx	0.0281506	0.1853	0.286	.	sensory_fl_cx	0.00268854	0.318158	0.03168	*	supraoptic_decussation	2.30016e-15	0.930017	5.36667e-15	*	ventricles	0.0975773	0.110188	0.914947		cerebellar_peduncle_inf	0.0120543	0.235107	0.117967	.
stria_terminalis	0.00280596	0.315892	0.0276948	*	striatum	1.05398e-17	0.955277	2.15727e-18	*	colliculus_sup_brachium	0.164243	0.0790023	0.973032		thalamus	8.29468e-05	0.482234	0.00015668	*	sensory_dysgran_cx	4.83353e-14	0.909876	5.58982e-14	*	sensory_tr_cx	0.0297318	0.182035	0.286	.	cerebellum_gran	0.00515598	0.282987	0.0546792	.	par_association_cx_lat	5.26999e-15	0.925026	1.1067e-14	*	basal_forebrain	0.100326	0.108509	0.914947		colliculus_inf	0.0121514	0.234645	0.117967	.
motor_cx_1	0.00337933	0.305964	0.0303218	*	supraoptic_decussation	1.13472e-17	0.955002	2.15727e-18	*	facial_nerve_genu	0.17081	0.0766925	0.973032		hypothalamus	9.52267e-05	0.47647	0.00016357	*	pc	4.881e-14	0.909803	5.58982e-14	*	pariηl_cx_post_dorsal	0.0299955	0.181507	0.286	.	colliculus_inf	0.00605963	0.274052	0.0584203	.	sensory_hl_cx	9.80894e-14	0.904423	1.87282e-13	*	bnst	0.11714	0.0991636	0.914947		cerebellum_mol	0.0136007	0.22813	0.117967	.
amygdalopiriform_cx	0.00399923	0.296874	0.0321454	*	motor_cx_1	1.36941e-17	0.954292	2.3975e-18	*	ventricles	0.173741	0.0756923	0.973032		sensory_tr_cx	0.000146271	0.458168	0.00021616	*	d_agran_insular_cx	5.88686e-14	0.908389	6.1845e-14	*	sensory_cx	0.0312976	0.178963	0.286	.	fasciculus_retroflexus	0.0102967	0.244155	0.0909967	.	cerebellar_peduncle_middle	1.17625e-13	0.902971	2.065e-13	*	facial_nerve	0.137979	0.0893489	0.914947		cerebellar_peduncle_middle	0.0141306	0.225913	0.117967	.
globus_pallidus	0.00423394	0.293774	0.0321454	*	frontal_association_cx	1.51895e-17	0.953897	2.45538e-18	*	mammillothalamic_tract	0.177185	0.0745402	0.973032		colliculus_sup_brachium	0.000159468	0.454414	0.00021616	*	sensory_j_cx	9.05132e-14	0.905058	8.262e-14	*	fornix	0.0321905	0.177277	0.286	.	pretectum	0.0149518	0.222628	0.121972	.	stria_medullaris	2.98016e-13	0.89519	4.755e-13	*	brain_stem	0.163752	0.0791791	0.914947		pyramidal_decussation	0.0146551	0.223795	0.117967	.
basal_forebrain	0.00547649	0.27966	0.0366067	*	insular_cx	1.91762e-17	0.952994	2.88e-18	*	sensory_dysgran_cx	0.204596	0.0661648	0.973032		colliculus_inf	0.000160119	0.454237	0.00021616	*	pontine_nuclei	9.18199e-14	0.904945	8.262e-14	*	v_agran_insular_cx	0.0385307	0.166473	0.289913	.	sensory_secondary_cx	0.0180686	0.211558	0.13687	.	pag	3.16926e-13	0.894654	4.755e-13	*	fasciculus_retroflexus	0.164271	0.0789924	0.914947		fornix	0.0150823	0.222122	0.117967	.
parasubiculum	0.00556333	0.27879	0.0366067	*	pretectum	2.37497e-17	0.95215	3.318e-18	*	par_association_cx_lat	0.2131	0.0638177	0.973032		par_association_cx_med	0.000183064	0.448369	0.00023066	*	pariηl_cx_post_caudal	2.58217e-13	0.896429	2.15775e-13	*	visual_secondary_lat_cx	0.0406167	0.163295	0.289913	.	periventricular_gray	0.0201528	0.205135	0.14248	.	perirhinal_cx_36	3.60912e-13	0.893512	5.054e-13	*	ac	0.164999	0.0787315	0.914947		amygdalopiriform_cx	0.0156041	0.22014	0.117967	.
perirhinal_cx_36	0.00605716	0.274075	0.0373651	*	pons_transverse_fibers	2.88912e-17	0.951364	3.79313e-18	*	facial_nerve	0.228684	0.0597788	0.973032		visual_secondary_medmed_cx	0.000278708	0.429575	0.00031883	*	cerebellum_gran	2.73825e-13	0.895924	2.15775e-13	*	par_association_cx_lat	0.042187	0.161006	0.289913	.	pag	0.0222108	0.19939	0.147216	.	pons_transverse_fibers	6.22185e-13	0.888591	8.16375e-13	*	periventricular_gray	0.180801	0.0733566	0.914947		colliculus_sup_brachium	0.0192486	0.207839	0.136425	.
corpus_callosum_	0.00895524	0.252108	0.0475143	*	pontine_nuclei	6.42034e-17	0.948025	7.64167e-18	*	ventral_hipp	0.234715	0.0582993	0.973032		cerebral_peduncle	0.000286777	0.428278	0.00031883	*	sensory_cx	3.4715e-13	0.893855	2.40063e-13	*	pag	0.0440713	0.158367	0.289913	.	visual_cx	0.026274	0.189414	0.163903	.	visual_cx	2.38249e-12	0.875472	2.94e-12	*	sn	0.197649	0.0681646	0.914947		cerebral_peduncle	0.0247449	0.192981	0.165063	.
v_agran_insular_cx	0.00947504	0.2489	0.0475143	*	cerebellar_peduncle_inf	6.54533e-17	0.947941	7.64167e-18	*	ac_post	0.235764	0.0580463	0.973032		visual_cx	0.000317573	0.423621	0.00033345	*	v_agran_insular_cx	3.51253e-13	0.893751	2.40063e-13	*	cingulate_cx_1	0.0473685	0.154006	0.289913	.	pineal	0.0306676	0.180181	0.171711	.	perirhinal_cx_35	3.05544e-12	0.872878	3.57e-12	*	dorsal_hipp	0.198478	0.067922	0.914947		colliculus_sup_deeper	0.0284396	0.18469	0.17917	.
presubiculum	0.0100589	0.24549	0.0475143	*	motor_cx_2	7.77082e-17	0.947193	8.58789e-18	*	motor_cx_1	0.236301	0.0579173	0.973032		brain_stem	0.000369107	0.416694	0.00036717	*	olfactory_bulb	3.62309e-13	0.893478	2.40063e-13	*	pariηl_cx_post_caudal	0.0514092	0.14905	0.289913		colliculus_sup_deeper	0.0307639	0.179993	0.171711	.	olfactory_bulb_glom	1.88036e-11	0.852229	2.07789e-11	*	corpus_callosum_	0.203457	0.0664874	0.914947		visual_secondary_medmed_cx	0.0375257	0.168064	0.223969	.
olfactory_bulb	0.0100816	0.245362	0.0475143	*	ac	1.06222e-16	0.945802	1.113e-17	*	pariηl_cx_post_caudal	0.250793	0.0545595	0.973032		retrosplenial_dysgran_cx	0.000570475	0.396217	0.00053909	*	sensory_dysgran_oral_cx	3.97708e-13	0.892651	2.424e-13	*	ac_ant	0.0531523	0.14703	0.289913		thalamus	0.0362468	0.170151	0.192199	.	cerebellar_peduncle_inf	3.10364e-11	0.845971	3.255e-11	*	facial_nerve_genu	0.210193	0.0646081	0.914947		perirhinal_cx_36	0.0419355	0.161367	0.237142	.
ac_post	0.0101916	0.244741	0.0475143	*	piriform_cx	1.28194e-16	0.944949	1.28e-17	*	visual_secondary_medlat_cx	0.254222	0.0537981	0.973032		pyramidal_decussation	0.000672819	0.388291	0.00060554	*	d_auditory_secondary_cx	4.03579e-13	0.89252	2.424e-13	*	motor_cx_1	0.0535426	0.146587	0.289913		brain_stem	0.0430633	0.159765	0.21747	.	pontine_nuclei	4.06343e-11	0.842498	4.06e-11	*	piriform_cx	0.216635	0.0628729	0.914947		pontine_nuclei	0.0439152	0.158582	0.237142	.
ventral_hipp	0.0105908	0.242543	0.0475143	*	cerebellum_gran	2.43714e-16	0.941928	2.32909e-17	*	pyramidal_decussation	0.261629	0.0521934	0.973032		basal_forebrain	0.000767558	0.381899	0.00064362	*	striatum	5.42051e-13	0.889858	3.10418e-13	*	sensory_sh_cx	0.0592614	0.140433	0.289913		ventricles	0.0455822	0.15633	0.219727	.	visual_monocular_cx	7.34648e-11	0.834589	7.01591e-11	*	colliculus_sup_brachium	0.225396	0.0606043	0.914947		thalamus	0.0516964	0.148713	0.256399
cerebral_peduncle	0.0125886	0.232605	0.0540215	.	fasciculus_retroflexus	3.41463e-16	0.940277	3.11348e-17	*	sensory_dysgran_oral_cx	0.263253	0.0518487	0.973032		visual_secondary_medlat_cx	0.000840242	0.377475	0.00064362	*	entopeduncular_nucleus	6.33294e-13	0.888428	3.46774e-13	*	interpeduncular_nucleus	0.0598635	0.13982	0.289913		d_auditory_secondary_cx	0.0513143	0.149162	0.232179		cingulate_cx_2	1.35396e-10	0.826012	1.23261e-10	*	dysgran_insular_cx	0.225678	0.060533	0.914947		d_agran_insular_cx	0.054297	0.145739	0.256399
ac_ant	0.0135126	0.228507	0.0555706	.	sensory_dysgran_cx	3.72156e-16	0.939848	3.1836e-17	*	sensory_bf_cx	0.265039	0.0514726	0.973032		v_agran_insular_cx	0.00086432	0.376088	0.00064362	*	pons_transverse_fibers	7.26824e-13	0.887146	3.81675e-13	*	sensory_hl_cx	0.0643066	0.135475	0.289913		pariηl_cx_post_dorsal	0.0554652	0.144448	0.232179		alveus	3.83396e-10	0.810384	3.21462e-10	*	d_agran_insular_cx	0.233043	0.0587049	0.914947		par_association_cx_med	0.0570275	0.142764	0.256399
striatum	0.0194225	0.20731	0.0758136	.	dorsolat_orbital_cx	3.78743e-16	0.93976	3.1836e-17	*	sn	0.276847	0.0490591	0.973032		visual_secondary_lat_cx	0.0008828	0.375047	0.00064362	*	basal_forebrain	8.9835e-13	0.885145	4.45846e-13	*	facial_nerve_ascending	0.067884	0.132189	0.289913		pariηl_cx_post_caudal	0.0557081	0.144183	0.232179		presubiculum	3.86584e-10	0.810254	3.21462e-10	*	v_agran_insular_cx	0.233612	0.0585664	0.914947		olfactory_bulb_access_glom	0.0573307	0.142442	0.256399
dorsal_hipp	0.0199712	0.205669	0.0758136	.	pineal	5.30135e-16	0.938053	4.28077e-17	*	retrosplenial_granular_b_cx	0.296129	0.0453728	0.973032		visual_binocular_cx	0.000901162	0.374033	0.00064362	*	cerebellar_peduncle_inf	9.19661e-13	0.884922	4.45846e-13	*	sensory_dysgran_cx	0.0696102	0.130665	0.289913		mammillothalamic_tract	0.0569228	0.142875	0.232179		visual_secondary_medlat_cx	3.98375e-10	0.809782	3.21462e-10	*	optic_tract	0.234674	0.0583089	0.914947		commissure_of_ic	0.0587864	0.140921	0.256399
olfactory_bulb_glom	0.0213837	0.201635	0.0781693	.	pc	6.76032e-16	0.936788	5.25778e-17	*	d_auditory_secondary_cx	0.303312	0.0440738	0.973032		pontine_nuclei	0.00091945	0.373043	0.00064362	*	fasciculus_retroflexus	1.01017e-12	0.884023	4.635e-13	*	sensory_bf_cx	0.0772559	0.12434	0.289913		insular_cx	0.0629211	0.136797	0.24714		p_agran_insular_cx	4.37008e-10	0.808323	3.39889e-10	*	granular_insular_cx	0.242491	0.0564547	0.914947		brain_stem	0.0703256	0.130044	0.266796
colliculus_sup_superficial	0.02317	0.196885	0.0816743	.	sensory_j_cx	9.8962e-16	0.934754	7.425e-17	*	p_agran_insular_cx	0.304294	0.043899	0.973032		sensory_bf_cx	0.00102379	0.367718	0.00069106	*	colliculus_sup_deeper	1.0283e-12	0.883851	4.635e-13	*	frontal_cx_3	0.0787984	0.12314	0.289913		sensory_hl_cx	0.0656427	0.134227	0.248622		retrosplenial_granular_b_cx	7.04932e-10	0.800603	5.2875e-10	*	pyramidal_decussation	0.242588	0.0564321	0.914947		parasubiculum	0.0706414	0.129772	0.266796
fimbria	0.0300302	0.181437	0.102206	.	thalamus	1.18293e-15	0.933779	8.54483e-17	*	par_association_cx_med	0.309511	0.0429829	0.973032		periventricular_gray	0.00107232	0.365413	0.00069371	*	pineal	1.09511e-12	0.883244	4.662e-13	*	d_auditory_secondary_cx	0.0828386	0.120107	0.289913		cingulate_cx_2	0.071443	0.129087	0.253075		postrhinal_cx	7.60054e-10	0.79936	5.50345e-10	*	alveus	0.248754	0.0550181	0.914947		postrhinal_cx	0.0729765	0.127798	0.266796
entorhinal_cx	0.0322892	0.177094	0.106231	.	cerebellum_mol	1.24297e-15	0.933506	8.68e-17	*	d_agran_insular_cx	0.314317	0.0421555	0.973032		facial_nerve_genu	0.00111029	0.363675	0.00069371	*	sensory_ul_cx	1.10795e-12	0.883131	4.662e-13	*	supraoptic_decussation	0.0841176	0.119178	0.289913		globus_pallidus	0.0737138	0.127188	0.253075		retrosplenial_dysgran_cx	1.24461e-09	0.791025	8.68e-10	*	parasubiculum	0.257017	0.0531862	0.914947		basal_forebrain	0.0742897	0.126716	0.266796
fasciola_cinereum	0.0359337	0.170673	0.114408	.	colliculus_sup_superficial	1.59237e-15	0.932123	1.05636e-16	*	dysgran_insular_cx	0.315446	0.0419635	0.973032		ac_post	0.0011407	0.362323	0.00069371	*	dorsolat_orbital_cx	1.60658e-12	0.879474	6.54387e-13	*	commissure_of_sc	0.0859185	0.117894	0.289913		par_association_cx_lat	0.0739776	0.126971	0.253075		basal_forebrain	1.86486e-09	0.783937	1.26e-09	*	spinal_trigeminal_nucleus	0.275432	0.0493418	0.914947		commissure_of_sc	0.0749972	0.126141	0.266796
motor_cx_2	0.0389362	0.165842	0.120094	.	facial_nerve	1.64151e-15	0.931951	1.05636e-16	*	granular_insular_cx	0.323193	0.0406686	0.973032		commissure_of_sc	0.00117453	0.360858	0.00069371	*	sensory_secondary_cx	1.70926e-12	0.878854	6.73313e-13	*	facial_nerve_genu	0.0861286	0.117746	0.289913		colliculus_sup_brachium	0.0790099	0.122978	0.261844		ventricles	2.8046e-09	0.776543	1.8375e-09	*	p_agran_insular_cx	0.279622	0.0485098	0.914947		pc	0.0767505	0.124738	0.266796
fornix	0.0411999	0.162435	0.123225	.	cerebral_peduncle	1.65667e-15	0.931899	1.05636e-16	*	dorsal_hipp	0.324238	0.0404969	0.973032		septum	0.00137738	0.352822	0.0007785	*	facial_nerve_ascending	1.78447e-12	0.87842	6.79636e-13	*	dorsolat_orbital_cx	0.0880916	0.11638	0.289913		frontal_cx_3	0.0846727	0.118779	0.265042		visual_binocular_cx	4.14837e-09	0.769216	2.63118e-09	*	sensory_dysgran_cx	0.289929	0.0465256	0.914947		cerebellum_gran	0.0776391	0.12404	0.266796
perirhinal_cx_35	0.0426464	0.160352	0.1238	.	ventral_hipp	2.03614e-15	0.930722	1.26e-16	*	sensory_ul_cx	0.332771	0.0391209	0.973032		stria_medullaris	0.00140047	0.351979	0.0007785	*	ac	2.00888e-12	0.877221	7.44882e-13	*	sensory_secondary_cx	0.0889059	0.115822	0.289913		ac_ant	0.0849735	0.118564	0.265042		v_auditory_secondary_cx	4.25913e-09	0.768714	2.63118e-09	*	hypothalamus	0.291622	0.0462079	0.914947		pons_transverse_fibers	0.0866793	0.117359	0.28194
alveus	0.0444145	0.157899	0.125249	.	sn	2.52281e-15	0.929477	1.512e-16	*	visual_cx	0.338908	0.0381588	0.973032		mammillothalamic_tract	0.00151265	0.348057	0.00081683	*	thalamus	2.2122e-12	0.876235	7.805e-13	*	visual_cx	0.0898119	0.115208	0.289913		retrosplenial_granular_c_cx	0.099645	0.10892	0.287687		sensory_bf_cx	4.45776e-09	0.767844	2.676e-09	*	lat_entorhinal_cx	0.304733	0.0438212	0.914947		spinal_trigeminal_nucleus	0.0870186	0.117123	0.28194
hypothalamus	0.0559334	0.143939	0.152271		d_agran_insular_cx	3.1035e-15	0.928253	1.80833e-16	*	perirhinal_cx_36	0.341483	0.0377618	0.973032		pariηl_cx_post_rostral	0.00156064	0.346462	0.00081934	*	periventricular_gray	2.23116e-12	0.876148	7.805e-13	*	stn	0.092538	0.113397	0.289913		facial_nerve_ascending	0.100379	0.108476	0.287687		pineal	4.65855e-09	0.767	2.71833e-09	*	perirhinal_cx_36	0.312337	0.0424945	0.914947		piriform_cx	0.0967225	0.11072	0.298015
med_lemniscus	0.0570823	0.142706	0.152271		lat_entorhinal_cx	6.05588e-15	0.924155	3.43946e-16	*	sensory_cx	0.357956	0.0353107	0.973032		fimbria	0.00161313	0.344769	0.000824	*	motor_cx_2	3.77751e-12	0.870624	1.26995e-12	*	pyramidal_decussation	0.0929805	0.113108	0.289913		perirhinal_cx_36	0.102639	0.107131	0.287687		commissure_of_ic	5.93769e-09	0.762296	3.37135e-09	*	par_association_cx_lat	0.334196	0.0388955	0.914947		perirhinal_cx_35	0.0972359	0.1104	0.298015
postrhinal_cx	0.0703314	0.130039	0.182677		optic_tract	6.33075e-15	0.923875	3.49816e-16	*	v_agran_insular_cx	0.367096	0.0340139	0.973032		bnst	0.00178074	0.339688	0.00086595	*	cerebellum_mol	3.83329e-12	0.870466	1.26995e-12	*	d_agran_insular_cx	0.0980675	0.109885	0.289913		pc	0.103084	0.10687	0.287687		sensory_fl_cx	1.02115e-08	0.751444	5.63684e-09	*	mammillothalamic_tract	0.335489	0.0386919	0.914947		stria_medullaris	0.104532	0.106027	0.304143
bnst	0.0756169	0.125641	0.191369		prefrontal_cx	8.31676e-15	0.92213	4.48e-16	*	optic_tract	0.376391	0.0327386	0.973032		sensory_dysgran_cx	0.0018303	0.33827	0.00086595	*	visual_secondary_lat_cx	4.17785e-12	0.869539	1.35046e-12	*	colliculus_inf	0.100376	0.108479	0.289913		ac_post	0.114525	0.100522	0.303335		entopeduncular_nucleus	1.76659e-08	0.739977	9.53077e-09	*	motor_cx_1	0.340828	0.0378624	0.914947		mammillothalamic_tract	0.106999	0.104619	0.304143
par_association_cx_med	0.0779135	0.123826	0.192252		sensory_dysgran_oral_cx	9.85695e-15	0.921023	5.10146e-16	*	pag	0.391543	0.0307488	0.973032		sensory_ul_cx	0.00187189	0.337109	0.00086595	*	sensory_bf_cx	4.95829e-12	0.867675	1.5624e-12	*	ac_post	0.100593	0.108348	0.289913		sensory_cx	0.118264	0.0985891	0.303335		ventral_hipp	2.65528e-08	0.731118	1.3965e-08	*	pariηl_cx_post_caudal	0.343038	0.0375238	0.914947		bnst	0.107282	0.10446	0.304143
cerebellar_peduncle_middle	0.0802619	0.122024	0.193216		periventricular_gray	9.95755e-15	0.920957	5.10146e-16	*	piriform_cx	0.393372	0.0305157	0.973032		olfactory_bulb	0.00187852	0.336926	0.00086595	*	amygdalopiriform_cx	5.36297e-12	0.866812	1.64722e-12	*	fimbria	0.105161	0.105665	0.289913		visual_binocular_cx	0.119741	0.0978428	0.303335		pretectum	4.17818e-08	0.720913	2.14098e-08	*	entopeduncular_nucleus	0.346534	0.036994	0.914947		facial_nerve_genu	0.118093	0.0986762	0.322323
v_auditory_secondary_cx	0.0853204	0.118317	0.200503		facial_nerve_ascending	1.32333e-14	0.919067	6.6e-16	*	colliculus_sup_deeper	0.403311	0.0292752	0.973032		pons_transverse_fibers	0.00210034	0.331129	0.00092984	*	pariηl_cx_post_rostral	5.84652e-12	0.865856	1.73823e-12	*	spinal_trigeminal_nucleus	0.108147	0.103975	0.289913		granular_insular_cx	0.120133	0.0976467	0.303335		interpeduncular_nucleus	5.38566e-08	0.715033	2.695e-08	*	stria_terminalis	0.357106	0.0354335	0.914947		frontal_cx_3	0.119379	0.0980249	0.322323
hippo_comissure_vent	0.094412	0.112183	0.216709		globus_pallidus	1.76825e-14	0.917096	8.64419e-16	*	commissure_of_ic	0.406237	0.028918	0.973032		corpus_callosum_	0.00215761	0.329726	0.00092984	*	auditory_primary_cx	6.01511e-12	0.86554	1.73823e-12	*	sensory_ul_cx	0.109511	0.103219	0.289913		ventral_hipp	0.124212	0.0956414	0.306341		temporal_association_cx	1.33875e-07	0.692929	6.54419e-08	*	temporal_association_cx	0.389472	0.0310144	0.914947		facial_nerve	0.141116	0.0880076	0.368288
septum	0.0979125	0.109981	0.219636		sensory_fl_cx	1.83133e-14	0.916854	8.73409e-16	*	v_auditory_secondary_cx	0.413338	0.0280665	0.973032		visual_monocular_cx	0.0021647	0.329554	0.00092984	*	lat_entorhinal_cx	6.07031e-12	0.865438	1.73823e-12	*	olfactory_bulb	0.110443	0.102709	0.289913		dorsal_hipp	0.130009	0.0929066	0.307127		par_association_cx_med	1.49092e-07	0.690207	7.11136e-08	*	d_auditory_secondary_cx	0.399247	0.0297773	0.914947		visual_secondary_medlat_cx	0.144147	0.0867414	0.368288
frontal_association_cx	0.101102	0.108043	0.22175		pariηl_cx_post_caudal	1.88473e-14	0.916655	8.77333e-16	*	stria_medullaris	0.42088	0.0271844	0.973032		commissure_of_ic	0.00227458	0.326964	0.00095532	*	piriform_cx	7.36993e-12	0.863258	2.0636e-12	*	fasciola_cinereum	0.116368	0.0995611	0.295573		amygdalopiriform_cx	0.130323	0.0927623	0.307127		v_agran_insular_cx	1.75072e-07	0.686102	8.16667e-08	*	sensory_bf_cx	0.401944	0.0294433	0.914947		par_association_cx_lat	0.146146	0.0859214	0.368288
d_agran_insular_cx	0.129978	0.0929209	0.278888		amygdalopiriform_cx	3.34267e-14	0.912594	1.52478e-15	*	sensory_secondary_cx	0.426316	0.0265628	0.973032		sensory_hl_cx	0.00241525	0.323815	0.00097906	*	frontal_association_cx	8.51345e-12	0.861614	2.331e-12	*	optic_tract	0.122331	0.0965574	0.295573		visual_monocular_cx	0.13748	0.0895651	0.316952		facial_nerve	2.03431e-07	0.682218	9.26739e-08	*	sensory_dysgran_oral_cx	0.40231	0.0293982	0.914947		v_auditory_secondary_cx	0.150376	0.0842252	0.37071
visual_secondary_medlat_cx	0.142899	0.0872591	0.29975		olfactory_bulb_glom	3.74711e-14	0.911761	1.67553e-15	*	bnst	0.431865	0.0259399	0.973032		sensory_secondary_cx	0.0024347	0.323393	0.00097906	*	granular_insular_cx	1.11651e-11	0.858471	3.00255e-12	*	brain_stem	0.122411	0.096518	0.295573		retrosplenial_dysgran_cx	0.148967	0.0847845	0.336126		ac	3.95326e-07	0.664458	1.76489e-07	*	sensory_cx	0.404568	0.0291213	0.914947		facial_nerve_ascending	0.159643	0.0806809	0.378545
interpeduncular_nucleus	0.147272	0.085465	0.29975		med_lemniscus	4.18053e-14	0.910955	1.82875e-15	*	brain_stem	0.438255	0.0252371	0.973032		supraoptic_decussation	0.00257796	0.320379	0.00101507	*	sensory_sh_cx	1.23953e-11	0.857241	3.255e-12	*	entopeduncular_nucleus	0.122835	0.0963103	0.295573		optic_tract	0.154421	0.0826501	0.338187		parasubiculum	7.77801e-07	0.645375	3.40375e-07	*	olfactory_bulb_access_glom	0.41961	0.0273313	0.914947		cingulate_cx_1	0.160231	0.0804634	0.378545
sensory_tr_cx	0.148812	0.0848464	0.29975		visual_secondary_lat_cx	4.97195e-14	0.909665	2.13e-15	*	cingulate_cx_1	0.439329	0.0251205	0.973032		fasciola_cinereum	0.00277295	0.31652	0.00106957	*	stn	1.31016e-11	0.856584	3.3264e-12	*	basal_forebrain	0.128811	0.0934614	0.303625		facial_nerve_genu	0.157286	0.0815609	0.338187		insular_cx	9.26383e-07	0.640277	3.96857e-07	*	globus_pallidus	0.423371	0.0268982	0.914947		periventricular_gray	0.184016	0.0723257	0.425866
dorsolat_orbital_cx	0.159005	0.0809176	0.302063		entopeduncular_nucleus	2.73284e-13	0.895941	1.1466e-14	*	alveus	0.45093	0.0238871	0.973032		colliculus_sup_superficial	0.00300313	0.312279	0.00113518	*	sn	1.32154e-11	0.856482	3.3264e-12	*	ac	0.13559	0.090392	0.313213		prefrontal_cx	0.159447	0.0807535	0.338187		colliculus_inf	3.39557e-06	0.600112	1.43e-06	*	pc	0.426803	0.0265076	0.914947		ac_post	0.190819	0.0702084	0.427851
lat_entorhinal_cx	0.159017	0.0809133	0.302063		cingulate_cx_1	4.82269e-13	0.89092	1.98471e-14	*	olfactory_bulb	0.461382	0.0228163	0.973032		facial_nerve_ascending	0.0030993	0.310597	0.00114784	*	globus_pallidus	1.69631e-11	0.853484	4.2e-12	*	par_association_cx_med	0.145055	0.0863673	0.328507		visual_secondary_lat_cx	0.166148	0.078322	0.345491		stn	4.23537e-06	0.592862	1.75e-06	*	visual_secondary_medlat_cx	0.42917	0.026241	0.914947		colliculus_sup_superficial	0.19242	0.0697221	0.427851
p_agran_insular_cx	0.159769	0.0806341	0.302063		stn	7.18006e-13	0.88726	2.89962e-14	*	hypothalamus	0.47074	0.0218888	0.973032		dorsal_hipp	0.00315808	0.309593	0.00114784	*	dysgran_insular_cx	2.35234e-11	0.849464	5.69423e-12	*	colliculus_sup_superficial	0.148976	0.0847811	0.330898		sensory_tr_cx	0.187925	0.0710988	0.383258		dorsolat_orbital_cx	5.672e-06	0.583086	2.29e-06	*	amygdalopiriform_cx	0.429871	0.0261624	0.914947		dysgran_insular_cx	0.206664	0.0655841	0.449001
frontal_cx_3	0.162202	0.0797408	0.302063		dorsal_hipp	1.05804e-12	0.883576	4.2e-14	*	basal_forebrain	0.478704	0.0211219	0.973032		d_auditory_secondary_cx	0.00334741	0.306474	0.0011937	*	cerebral_peduncle	2.99748e-11	0.846414	7.13208e-12	*	cerebral_peduncle	0.15946	0.0807487	0.345474		sensory_sh_cx	0.199393	0.0676554	0.392197		frontal_cx_3	1.02196e-05	0.562692	4.04e-06	*	fasciola_cinereum	0.436569	0.0254211	0.914947		sensory_j_cx	0.20985	0.064702	0.449001
thalamus	0.168629	0.0774487	0.308217		sensory_ul_cx	1.26821e-12	0.881814	4.93889e-14	*	fasciculus_retroflexus	0.479284	0.0210668	0.973032		sensory_sh_cx	0.00418885	0.294357	0.0014661	*	prefrontal_cx	3.53905e-11	0.844288	8.26e-12	*	visual_binocular_cx	0.16152	0.0799896	0.345474		piriform_cx	0.201561	0.0670291	0.392197		visual_secondary_medmed_cx	1.16068e-05	0.55816	4.51e-06	*	fimbria	0.458248	0.0231335	0.914947		pariηl_cx_post_dorsal	0.216857	0.062814	0.4554
pons_transverse_fibers	0.176275	0.0748421	0.316334		corpus_callosum_	2.65184e-12	0.874362	1.01182e-13	*	entopeduncular_nucleus	0.48024	0.0209763	0.973032		facial_nerve	0.00441397	0.291505	0.0015168	*	insular_cx	5.37533e-11	0.838809	1.23251e-11	*	sn	0.167911	0.0777	0.346169		facial_nerve	0.205016	0.0660464	0.392197		frontal_association_cx	1.71674e-05	0.54394	6.57e-06	*	presubiculum	0.459817	0.0229743	0.914947		stn	0.231977	0.0589654	0.478294
brain_stem	0.184119	0.0722931	0.322619		d_auditory_secondary_cx	3.00125e-12	0.873067	1.125e-13	*	sensory_j_cx	0.480654	0.0209372	0.973032		retrosplenial_granular_c_cx	0.00561064	0.278322	0.00189359	*	facial_nerve_genu	5.63095e-11	0.838189	1.24895e-11	*	sensory_j_cx	0.168062	0.0776473	0.346169		presubiculum	0.207101	0.0654623	0.392197		facial_nerve_ascending	4.22879e-05	0.509527	1.586e-05	*	v_auditory_secondary_cx	0.470309	0.0219309	0.914947		stria_terminalis	0.244396	0.0560131	0.494903
cingulate_cx_1	0.186315	0.0716007	0.322619		parasubiculum	3.92525e-12	0.870212	1.44789e-13	*	fasciola_cinereum	0.482693	0.0207453	0.973032		motor_cx_2	0.0057155	0.277297	0.00189514	*	colliculus_sup_superficial	5.64596e-11	0.838153	1.24895e-11	*	dorsal_hipp	0.170837	0.0766831	0.346169		commissure_of_ic	0.219255	0.0621838	0.400927		fasciculus_retroflexus	4.71353e-05	0.505223	1.735e-05	*	visual_cx	0.478319	0.0211585	0.914947		supraoptic_decussation	0.261352	0.0522525	0.509689
sn	0.19484	0.0689955	0.331564		sensory_cx	4.28363e-12	0.869269	1.54966e-13	*	med_lemniscus	0.488622	0.0201947	0.973032		ventricles	0.00617958	0.272962	0.00198623	*	motor_cx_1	6.77655e-11	0.835691	1.4729e-11	*	olfactory_bulb_glom	0.18507	0.0719921	0.368545		parasubiculum	0.219272	0.0621793	0.400927		sensory_ul_cx	5.84996e-05	0.496552	2.118e-05	*	septum	0.480879	0.0209159	0.914947		visual_cx	0.261592	0.0522012	0.509689
retrosplenial_dysgran_cx	0.214217	0.0635172	0.35836		dysgran_insular_cx	4.82587e-12	0.867971	1.6975e-13	*	commissure_of_sc	0.516413	0.0177529	0.973859		p_agran_insular_cx	0.00623968	0.272424	0.00198623	*	pariηl_cx_post_dorsal	1.34495e-10	0.826108	2.86169e-11	*	amygdalopiriform_cx	0.191401	0.0700311	0.374691		temporal_association_cx	0.224705	0.0607795	0.402472		cerebellum_gran	8.57267e-05	0.480863	3.042e-05	*	sensory_ul_cx	0.482225	0.0207892	0.914947		fasciola_cinereum	0.265182	0.0514426	0.509689
pontine_nuclei	0.226668	0.0602833	0.372869		retrosplenial_dysgran_cx	4.84626e-12	0.867925	1.6975e-13	*	motor_cx_2	0.536978	0.0160851	0.973859		sensory_cx	0.00636319	0.271332	0.00198623	*	colliculus_sup_brachium	1.77484e-10	0.822075	3.717e-11	*	pons_transverse_fibers	0.197074	0.0683338	0.379367		fimbria	0.22861	0.0597973	0.402472		dorsal_hipp	8.69222e-05	0.480286	3.042e-05	*	cerebellar_peduncle_inf	0.485465	0.0204866	0.914947		v_agran_insular_cx	0.277698	0.0488899	0.52485
inf_olive	0.235038	0.058221	0.379411		granular_insular_cx	5.03506e-12	0.867506	1.73508e-13	*	parasubiculum	0.537312	0.0160589	0.973859		retrosplenial_granular_b_cx	0.00641059	0.270918	0.00198623	*	sensory_fl_cx	1.97782e-10	0.820475	4.08984e-11	*	striatum	0.205083	0.0660276	0.388312		lat_entorhinal_cx	0.232162	0.05892	0.402472		entorhinal_cx	0.000224906	0.439236	7.743e-05	*	colliculus_sup_deeper	0.486417	0.0203982	0.914947		motor_cx_2	0.292558	0.0460331	0.543871
dysgran_insular_cx	0.238333	0.0574322	0.379411		sensory_secondary_cx	7.07699e-12	0.863716	2.39806e-13	*	globus_pallidus	0.546943	0.0153168	0.973859		motor_cx_1	0.00671224	0.268351	0.00204615	*	facial_nerve	3.17146e-10	0.813332	6.44226e-11	*	auditory_primary_cx	0.209715	0.0647392	0.389664		olfactory_bulb_access_glom	0.235297	0.0581586	0.402472		motor_cx_1	0.000269055	0.431173	9.113e-05	*	sensory_secondary_cx	0.491805	0.0199035	0.914947		sensory_dysgran_oral_cx	0.329593	0.0396281	0.602836
visual_secondary_medmed_cx	0.253016	0.0540644	0.388354		pariηl_cx_post_rostral	9.03949e-12	0.860925	3.01333e-13	*	olfactory_bulb_glom	0.551247	0.0149928	0.973859		stn	0.00693004	0.266565	0.00207901	*	med_lemniscus	7.77849e-10	0.798976	1.556e-10	*	piriform_cx	0.214472	0.0634488	0.389664		pyramidal_decussation	0.249502	0.0548494	0.419995		sensory_dysgran_cx	0.00028603	0.428397	9.534e-05	*	sensory_sh_cx	0.517629	0.0176512	0.914947		ventral_hipp	0.355266	0.0357008	0.639479
colliculus_sup_deeper	0.253794	0.0538924	0.388354		sensory_sh_cx	1.05748e-11	0.859107	3.47812e-13	*	visual_secondary_medmed_cx	0.551911	0.0149432	0.973859		optic_tract	0.00720749	0.264364	0.00209899	*	inf_olive	8.25863e-10	0.79798	1.62619e-10	*	prefrontal_cx	0.216176	0.0629945	0.389664		pariηl_cx_post_rostral	0.25575	0.0534626	0.421279		sn	0.000316032	0.423844	0.0001037	*	med_lemniscus	0.523521	0.0171636	0.914947		p_agran_insular_cx	0.37006	0.0336025	0.655701
supraoptic_decussation	0.255755	0.0534614	0.388354		colliculus_inf	1.10474e-11	0.858596	3.55385e-13	*	fimbria	0.56657	0.0138762	0.973859		sensory_fl_cx	0.00721876	0.264276	0.00209899	*	fimbria	2.06358e-09	0.782125	3.99323e-10	*	lat_entorhinal_cx	0.219291	0.0621743	0.389664		fasciola_cinereum	0.262108	0.0520914	0.421279		thalamus	0.000365176	0.41719	0.00011798	*	olfactory_bulb	0.528773	0.0167369	0.914947		motor_cx_1	0.406967	0.0288296	0.695773
stria_medullaris	0.282292	0.0479874	0.422155		sensory_bf_cx	2.25886e-11	0.849969	7.19091e-13	*	hippo_comissure_vent	0.570272	0.0136149	0.973859		pc	0.00739803	0.262899	0.00211853	*	fasciola_cinereum	2.45109e-09	0.779011	4.67727e-10	*	thalamus	0.225132	0.0606711	0.391788		retrosplenial_granular_b_cx	0.264615	0.0515616	0.421279		septum	0.000373205	0.416182	0.00011875	*	cerebral_peduncle	0.530792	0.0165749	0.914947		septum	0.414099	0.0279765	0.695773
temporal_association_cx	0.303079	0.0441153	0.446476		fornix	5.24753e-11	0.83913	1.64552e-12	*	pariηl_cx_post_rostral	0.570402	0.0136057	0.973859		prefrontal_cx	0.00793116	0.258981	0.0022373	*	mammillothalamic_tract	2.62976e-09	0.777725	4.94597e-10	*	parasubiculum	0.22765	0.0600371	0.391788		olfactory_bulb_glom	0.266154	0.0512392	0.421279		retrosplenial_granular_c_cx	0.000537457	0.399058	0.00016846	*	commissure_of_ic	0.531615	0.0165092	0.914947		lat_entorhinal_cx	0.416567	0.0276861	0.695773
visual_secondary_lat_cx	0.329186	0.0396935	0.477804		ac_ant	6.0759e-11	0.837167	1.87765e-12	*	olfactory_bulb_access_glom	0.579076	0.0130063	0.973859		pariηl_cx_post_caudal	0.00846674	0.255288	0.00235326	*	ac_ant	2.79712e-09	0.776592	5.18824e-10	*	visual_monocular_cx	0.230663	0.0592884	0.391788		fornix	0.273991	0.0496314	0.427305		auditory_primary_cx	0.000558511	0.397228	0.00017209	*	par_association_cx_med	0.53867	0.0159528	0.914947		sensory_tr_cx	0.417219	0.0276098	0.695773
ac	0.349844	0.0364988	0.493732		fasciola_cinereum	7.58962e-11	0.834143	2.31e-12	*	retrosplenial_dysgran_cx	0.582568	0.01277	0.973859		granular_insular_cx	0.00896466	0.252049	0.00245554	*	cingulate_cx_1	3.61547e-09	0.771816	6.61043e-10	*	temporal_association_cx	0.236372	0.0579001	0.395667		stria_medullaris	0.286725	0.0471332	0.436398		sensory_dysgran_oral_cx	0.00056545	0.396639	0.00017209	*	stn	0.567481	0.0138115	0.936858		prefrontal_cx	0.451262	0.0238525	0.715916
sensory_hl_cx	0.350165	0.0364512	0.493732		pyramidal_decussation	1.08799e-10	0.829129	3.27e-12	*	amygdalopiriform_cx	0.590217	0.0122618	0.973859		ac_ant	0.0095628	0.248375	0.00258196	*	optic_tract	1.26805e-08	0.746974	2.286e-09	*	presubiculum	0.240658	0.0568833	0.397085		hippo_comissure_vent	0.288052	0.0468806	0.436398		olfactory_bulb	0.000616915	0.392469	0.00018507	*	postrhinal_cx	0.568639	0.0137297	0.936858		auditory_primary_cx	0.4532	0.0236514	0.715916
stn	0.361355	0.0348234	0.502334		ac_post	1.22447e-10	0.827452	3.60845e-12	*	striatum	0.600831	0.0115783	0.977408		cingulate_cx_1	0.0110897	0.239904	0.00295204	*	fornix	1.33904e-08	0.745838	2.37803e-09	*	sensory_dysgran_oral_cx	0.250161	0.0547012	0.402534		auditory_primary_cx	0.327664	0.0399389	0.48942		pariηl_cx_post_dorsal	0.000779511	0.381145	0.00023056	*	interpeduncular_nucleus	0.577986	0.0130807	0.936858		sensory_cx	0.454514	0.0235157	0.715916
colliculus_sup_brachium	0.380125	0.0322382	0.51681		facial_nerve_genu	1.24038e-10	0.827267	3.61667e-12	*	septum	0.623472	0.0102012	0.98109		sensory_dysgran_oral_cx	0.0117272	0.236691	0.0030784	*	ac_post	2.90164e-08	0.72915	5.075e-09	*	cerebellum_mol	0.25093	0.0545288	0.402534		bnst	0.356735	0.0354873	0.525441		pyramidal_decussation	0.00157848	0.345881	0.00046039	*	commissure_of_sc	0.593336	0.0120584	0.936858		insular_cx	0.45455	0.023512	0.715916
entopeduncular_nucleus	0.382241	0.0319577	0.51681		pariηl_cx_post_dorsal	1.59955e-10	0.823598	4.60274e-12	*	pariηl_cx_post_dorsal	0.624887	0.0101187	0.98109		striatum	0.012098	0.234898	0.00313223	*	colliculus_inf	1.27965e-07	0.694064	2.20932e-08	*	granular_insular_cx	0.255928	0.0534236	0.404927		v_agran_insular_cx	0.363929	0.0344584	0.528694		globus_pallidus	0.00161763	0.344626	0.00046535	*	striatum	0.596135	0.0118776	0.936858		entopeduncular_nucleus	0.467567	0.0222001	0.718278
auditory_primary_cx	0.410403	0.0284159	0.542442		entorhinal_cx	2.24633e-10	0.818576	6.38514e-12	*	visual_secondary_lat_cx	0.636638	0.00944921	0.98109		globus_pallidus	0.0127606	0.231821	0.00325912	*	parasubiculum	2.63239e-07	0.67544	4.47811e-08	*	v_auditory_secondary_cx	0.272591	0.0499146	0.425463		dysgran_insular_cx	0.374637	0.032976	0.536895		sensory_cx	0.00188817	0.336661	0.00053583	*	entorhinal_cx	0.604519	0.0113466	0.936858		granular_insular_cx	0.468717	0.0220868	0.718278
par_association_cx_lat	0.41219	0.0282027	0.542442		mammillothalamic_tract	3.10623e-10	0.813652	8.708e-12	*	pineal	0.637948	0.00937628	0.98109		d_agran_insular_cx	0.0131842	0.229932	0.00328511	*	entorhinal_cx	3.59588e-07	0.667049	6.048e-08	*	corpus_callosum_	0.281597	0.0481229	0.42632		commissure_of_sc	0.381891	0.0320039	0.539994		d_auditory_secondary_cx	0.00217766	0.329242	0.00060974	*	hippo_comissure_vent	0.608349	0.0111089	0.936858		presubiculum	0.494031	0.0197017	0.719036
granular_insular_cx	0.424288	0.0267934	0.544436		commissure_of_sc	5.18926e-10	0.805583	1.43408e-11	*	auditory_primary_cx	0.645566	0.00895901	0.98109		dorsolat_orbital_cx	0.01321	0.229819	0.00328511	*	olfactory_bulb_access_glom	3.90465e-07	0.664797	6.46579e-08	*	cerebellar_peduncle_middle	0.283324	0.0477871	0.42632		basal_forebrain	0.440894	0.0249513	0.615221		granular_insular_cx	0.00307128	0.311082	0.00084864	*	thalamus	0.630216	0.00981162	0.957762		ac_ant	0.49739	0.0194	0.719036
commissure_of_sc	0.424738	0.0267421	0.544436		auditory_primary_cx	6.83645e-10	0.801107	1.86545e-11	*	stn	0.67547	0.00742878	1		temporal_association_cx	0.0134133	0.228934	0.00329236	*	pyramidal_decussation	4.71878e-07	0.659565	7.72364e-08	*	visual_secondary_medlat_cx	0.289391	0.046627	0.42632		cingulate_cx_1	0.477255	0.0212599	0.647987		fimbria	0.00333199	0.306722	0.00090872	*	colliculus_inf	0.647263	0.00886758	0.958847		sensory_fl_cx	0.498249	0.0193234	0.719036
prefrontal_cx	0.432416	0.0258787	0.547173		inf_olive	7.48765e-10	0.799608	2.01654e-11	*	lat_entorhinal_cx	0.6837	0.00703689	1		auditory_primary_cx	0.0136102	0.22809	0.00329785	*	p_agran_insular_cx	6.35899e-07	0.651162	1.02738e-07	*	cerebellum_gran	0.289801	0.0465498	0.42632		entorhinal_cx	0.478338	0.0211567	0.647987		cerebellum_mol	0.00417734	0.294507	0.00112467	*	retrosplenial_granular_b_cx	0.660842	0.00815619	0.958847		striatum	0.502597	0.0189388	0.719036
pariηl_cx_post_rostral	0.45288	0.0236845	0.565813		colliculus_sup_brachium	8.38895e-10	0.797719	2.23025e-11	*	presubiculum	0.711246	0.00581295	1		sensory_j_cx	0.0141592	0.225796	0.00336814	*	commissure_of_sc	6.50158e-07	0.65053	1.03671e-07	*	dysgran_insular_cx	0.291839	0.0461673	0.42632		alveus	0.483217	0.0206963	0.647987		dysgran_insular_cx	0.00445667	0.290979	0.00118468	*	cingulate_cx_1	0.661069	0.00814461	0.958847		retrosplenial_granular_c_cx	0.506763	0.0185756	0.719036
sensory_cx	0.483418	0.0206774	0.596417		temporal_association_cx	9.25798e-10	0.796066	2.43075e-11	*	perirhinal_cx_35	0.715163	0.00564964	1		lat_entorhinal_cx	0.0143616	0.224971	0.00336814	*	hippo_comissure_vent	1.04889e-06	0.636612	1.65375e-07	*	globus_pallidus	0.295286	0.0455278	0.42632		corpus_callosum_	0.488816	0.0201769	0.647987		cingulate_cx_1	0.00544698	0.279958	0.00142983	*	pariηl_cx_post_rostral	0.664137	0.00798887	0.958847		med_lemniscus	0.507257	0.0185328	0.719036
sensory_sh_cx	0.492513	0.0198392	0.600136		sensory_hl_cx	1.8653e-09	0.783933	4.84815e-11	*	fornix	0.728742	0.0051036	1		entopeduncular_nucleus	0.0145056	0.224391	0.00336814	*	temporal_association_cx	1.48995e-06	0.626057	2.31778e-07	*	mammillothalamic_tract	0.302562	0.0442077	0.431431		ac	0.519319	0.0175103	0.679924		sensory_secondary_cx	0.00631824	0.271727	0.00163806	*	cingulate_cx_2	0.674327	0.00748418	0.961541		frontal_association_cx	0.523348	0.0171778	0.732687
sensory_ul_cx	0.525676	0.0169877	0.632734		par_association_cx_med	3.69611e-09	0.771401	9.47561e-11	*	temporal_association_cx	0.73391	0.00490387	1		ac	0.014657	0.223787	0.00336814	*	septum	8.43692e-06	0.569434	1.3e-06	*	stria_medullaris	0.306754	0.0434647	0.432074		inf_olive	0.573662	0.0133784	0.741913		commissure_of_sc	0.00788073	0.259341	0.00201824	*	pag	0.684982	0.00697692	0.964822		entorhinal_cx	0.601684	0.0115244	0.832085
visual_binocular_cx	0.541934	0.0156999	0.644444		olfactory_bulb_access_glom	9.25074e-09	0.753457	2.34036e-10	*	spinal_trigeminal_nucleus	0.766354	0.00374939	1		med_lemniscus	0.0147913	0.223256	0.00336814	*	olfactory_bulb_glom	9.57822e-06	0.564983	1.45e-06	*	olfactory_bulb_access_glom	0.331695	0.039292	0.460765		visual_secondary_medlat_cx	0.58399	0.0126745	0.742946		inf_olive	0.00929667	0.249982	0.00235217	*	frontal_cx_3	0.705848	0.00604237	0.971961		dorsal_hipp	0.630869	0.00977437	0.851084
visual_monocular_cx	0.562371	0.0141765	0.656907		presubiculum	4.68059e-08	0.718298	1.17e-09	*	stria_terminalis	0.768381	0.00368282	1		ventral_hipp	0.0157623	0.219551	0.00354652	*	corpus_callosum_	1.82245e-05	0.541732	2.73e-06	*	ventral_hipp	0.336357	0.038556	0.460765		sn	0.588472	0.0123766	0.742946		d_agran_insular_cx	0.0101279	0.2451	0.00253197	*	fornix	0.71202	0.00578046	0.971961	.	sensory_dysgran_cx	0.636103	0.00947908	0.851084
mammillothalamic_tract	0.565725	0.0139362	0.656907		visual_binocular_cx	5.65568e-08	0.713887	1.39835e-09	*	ac_ant	0.770768	0.00360528	1		presubiculum	0.0172276	0.214353	0.00383062	*	retrosplenial_granular_c_cx	1.99086e-05	0.538446	2.95e-06	*	insular_cx	0.339091	0.0381304	0.460765		cerebral_peduncle	0.633515	0.00962441	0.781634		piriform_cx	0.011321	0.238718	0.00279696	*	visual_binocular_cx	0.726107	0.00520713	0.971961	.	visual_monocular_cx	0.638896	0.00932376	0.851084
facial_nerve	0.578414	0.0130515	0.66383		retrosplenial_granular_c_cx	7.43447e-08	0.707392	1.8143e-09	*	postrhinal_cx	0.79244	0.00294155	1		dysgran_insular_cx	0.0177254	0.212684	0.00389546	*	pag	2.75076e-05	0.526238	4.03e-06	*	ventricles	0.347244	0.0368874	0.466356		septum	0.633857	0.00960512	0.781634		striatum	0.0144277	0.224704	0.00352304	*	stria_medullaris	0.73476	0.00487147	0.971961		sensory_sh_cx	0.645443	0.00896564	0.851084
sensory_dysgran_oral_cx	0.59644	0.011858	0.674394		hippo_comissure_vent	9.0839e-08	0.702541	2.19172e-09	*	entorhinal_cx	0.801562	0.00268364	1		cingulate_cx_2	0.0191135	0.208254	0.00415225	*	v_auditory_secondary_cx	5.56745e-05	0.498552	8.07e-06	*	pontine_nuclei	0.352208	0.0361489	0.467587		d_agran_insular_cx	0.656212	0.00839475	0.782411		colliculus_sup_deeper	0.018495	0.210188	0.00446432	*	ac_ant	0.737482	0.0047684	0.971961		ac	0.663804	0.00800567	0.865234
sensory_dysgran_cx	0.605967	0.0112563	0.674394		pag	1.17403e-07	0.696217	2.79205e-09	*	cerebral_peduncle	0.806012	0.00256235	1		frontal_cx_3	0.0259817	0.19008	0.00558015	*	perirhinal_cx_35	7.38921e-05	0.487016	1.058e-05	*	facial_nerve	0.357251	0.0354125	0.468893		interpeduncular_nucleus	0.666548	0.00786771	0.782411		colliculus_sup_brachium	0.0214788	0.201372	0.00512563	*	visual_monocular_cx	0.740666	0.00464944	0.971961		sensory_ul_cx	0.68369	0.00703736	0.881027
facial_nerve_ascending	0.608116	0.0111233	0.674394		fimbria	1.62144e-07	0.688069	3.82247e-09	*	sensory_sh_cx	0.816618	0.00228522	1		stria_terminalis	0.026474	0.188962	0.00562201	*	visual_secondary_medmed_cx	0.000121319	0.466215	1.718e-05	*	septum	0.384539	0.0316552	0.499037		cerebellar_peduncle_middle	0.670315	0.0076806	0.782411		hippo_comissure_vent	0.0236226	0.195738	0.00557387	*	sensory_j_cx	0.76162	0.00390732	0.971961		sensory_secondary_cx	0.692529	0.00663	0.882391
sensory_fl_cx	0.623879	0.0101774	0.684188		visual_secondary_medlat_cx	2.02484e-07	0.682339	4.71333e-09	*	cerebellum_gran	0.83253	0.00190051	1		entorhinal_cx	0.0277546	0.186146	0.00582846	*	visual_cx	0.000127529	0.464078	1.785e-05	*	postrhinal_cx	0.404824	0.0290901	0.519524		motor_cx_2	0.687272	0.00687057	0.782411		fornix	0.0375768	0.167982	0.00876792	*	supraoptic_decussation	0.769026	0.00366178	0.971961		retrosplenial_dysgran_cx	0.724395	0.00527502	0.893155
retrosplenial_granular_b_cx	0.645605	0.00895691	0.700233		interpeduncular_nucleus	2.23208e-07	0.679794	5.14615e-09	*	insular_cx	0.834037	0.00186597	1		cerebellum_gran	0.0310512	0.179436	0.0064491	*	par_association_cx_med	0.000144573	0.458674	2.002e-05	*	p_agran_insular_cx	0.413984	0.02799	0.520112		colliculus_sup_superficial	0.689559	0.00676531	0.782411		colliculus_sup_superficial	0.0429085	0.159982	0.00990196	*	visual_secondary_medmed_cx	0.773303	0.00352388	0.971961		pariηl_cx_post_rostral	0.726204	0.0052033	0.893155
pag	0.665651	0.00791266	0.707148		visual_secondary_medmed_cx	2.70322e-07	0.674734	6.16304e-09	*	visual_monocular_cx	0.838435	0.00176711	1		frontal_association_cx	0.0378216	0.167592	0.00776987	*	commissure_of_ic	0.000248032	0.434846	3.397e-05	*	periventricular_gray	0.414288	0.027954	0.520112		hypothalamus	0.6917	0.00666761	0.782411		pariηl_cx_post_caudal	0.0646805	0.135123	0.014764	*	cerebellum_mol	0.774203	0.00349525	0.971961		temporal_association_cx	0.726288	0.00519997	0.893155
pc	0.66631	0.0078796	0.707148		p_agran_insular_cx	2.96248e-07	0.672286	6.68387e-09	*	interpeduncular_nucleus	0.841064	0.00170935	1		piriform_cx	0.0418833	0.161442	0.00851177	*	presubiculum	0.000357986	0.418109	4.85e-05	*	visual_secondary_medmed_cx	0.423866	0.0268415	0.526414		visual_secondary_medmed_cx	0.696858	0.00643559	0.782411		ac_post	0.107932	0.104096	0.0243717	*	motor_cx_2	0.784992	0.00316151	0.974909		visual_secondary_lat_cx	0.732554	0.00495584	0.893155
commissure_of_ic	0.684777	0.00698647	0.719016		perirhinal_cx_35	6.78877e-07	0.649293	1.51691e-08	*	retrosplenial_granular_c_cx	0.847422	0.00157377	1		insular_cx	0.0448884	0.157257	0.00902543	*	sensory_hl_cx	0.00051611	0.400983	6.918e-05	*	commissure_of_ic	0.429877	0.0261617	0.5282		v_auditory_secondary_cx	0.700509	0.00627419	0.782411		mammillothalamic_tract	0.114594	0.100486	0.0256007	*	retrosplenial_granular_c_cx	0.810845	0.002434	0.995532		sensory_bf_cx	0.742762	0.00457201	0.893155
sensory_bf_cx	0.714121	0.00569283	0.741934		sensory_tr_cx	1.86893e-06	0.619086	4.13368e-08	*	colliculus_inf	0.860802	0.00130731	1		hippo_comissure_vent	0.0619599	0.137731	0.0123267		visual_binocular_cx	0.000931724	0.372388	0.00012358	*	pineal	0.46271	0.0226829	0.562558		dorsolat_orbital_cx	0.707647	0.00596536	0.782411		sensory_sh_cx	0.117027	0.0992214	0.0258692	*	prefrontal_cx	0.826218	0.00204868	0.995532		d_auditory_secondary_cx	0.752114	0.00423524	0.893155
retrosplenial_granular_c_cx	0.733805	0.0049079	0.74937		septum	1.93141e-06	0.618064	4.22188e-08	*	prefrontal_cx	0.874403	0.00106241	1		cerebellum_mol	0.0629284	0.13679	0.012389		interpeduncular_nucleus	0.00144661	0.350332	0.00018987	*	retrosplenial_granular_c_cx	0.483826	0.0206393	0.578876		p_agran_insular_cx	0.708265	0.00593903	0.782411		fasciola_cinereum	0.128985	0.0933803	0.0282155	*	visual_secondary_lat_cx	0.836783	0.00180392	0.995532		inf_olive	0.75611	0.00409565	0.893155
d_auditory_secondary_cx	0.736463	0.00480686	0.74937		visual_cx	2.82739e-06	0.606026	6.1268e-08	*	visual_binocular_cx	0.885036	0.00088901	1		amygdalopiriform_cx	0.0668331	0.133136	0.0130221		retrosplenial_dysgran_cx	0.00751594	0.26201	0.0009763	*	inf_olive	0.486156	0.0204224	0.578876		stn	0.74953	0.0043269	0.817254		sensory_j_cx	0.199542	0.0676122	0.0431997	*	auditory_primary_cx	0.838163	0.00177316	0.995532		optic_tract	0.767832	0.00370078	0.897651
cingulate_cx_2	0.757494	0.00404791	0.762904		visual_monocular_cx	1.72606e-05	0.543741	3.70714e-07	*	thalamus	0.891534	0.000790783	1		spinal_trigeminal_nucleus	0.072778	0.127964	0.0140358		visual_secondary_medlat_cx	0.0336159	0.174678	0.00432204	*	bnst	0.518575	0.0175723	0.611177		entopeduncular_nucleus	0.762585	0.00387484	0.817254		pariηl_cx_post_rostral	0.312268	0.0425062	0.0669147		insular_cx	0.846445	0.00159423	0.995532		dorsolat_orbital_cx	0.782584	0.00323442	0.905562
periventricular_gray	0.811408	0.00241926	0.807374		par_association_cx_lat	2.17194e-05	0.535189	4.60303e-07	*	pontine_nuclei	0.896093	0.000725357	1		parasubiculum	0.0889798	0.115772	0.0169871		perirhinal_cx_36	0.0594481	0.140242	0.00756612		entorhinal_cx	0.533993	0.0163202	0.622992		postrhinal_cx	0.762924	0.00386347	0.817254		facial_nerve_genu	0.320232	0.0411588	0.0679281		cerebellum_gran	0.857734	0.00136615	0.995532		corpus_callosum_	0.804762	0.00259614	0.921818
visual_cx	0.819817	0.00220487	0.807374		ventricles	6.81013e-05	0.490366	1.43e-06	*	supraoptic_decussation	0.898472	0.00069235	1		pineal	0.0955814	0.111438	0.0180649		bnst	0.0851706	0.118424	0.0107315		hippo_comissure_vent	0.553253	0.0148434	0.639007		stria_terminalis	0.785794	0.00313742	0.827854		visual_secondary_lat_cx	0.352284	0.0361377	0.0739796		pineal	0.868502	0.00116547	0.995532		fimbria	0.823427	0.00211604	0.933767
facial_nerve_genu	0.826188	0.00204938	0.807374		commissure_of_ic	8.2846e-05	0.482285	1.72e-06	*	cingulate_cx_2	0.898967	0.000685588	1		v_auditory_secondary_cx	0.106473	0.104916	0.0199242		sensory_tr_cx	0.117981	0.0987331	0.0147185		perirhinal_cx_35	0.587956	0.0124106	0.672366		olfactory_bulb	0.788432	0.00305886	0.827854		med_lemniscus	0.446817	0.0243189	0.0929025		pariηl_cx_post_dorsal	0.870551	0.00112912	0.995532		olfactory_bulb	0.860925	0.00130497	0.962614
sensory_j_cx	0.851831	0.00148314	0.817371		v_auditory_secondary_cx	0.000194932	0.445596	4.01e-06	*	cerebellar_peduncle_inf	0.915967	0.000473542	1		perirhinal_cx_35	0.116845	0.0993151	0.0216507		stria_medullaris	0.154629	0.0825702	0.0191013		perirhinal_cx_36	0.604569	0.0113434	0.683086		perirhinal_cx_35	0.801552	0.00268391	0.831115		prefrontal_cx	0.558671	0.0144446	0.115021		colliculus_sup_superficial	0.892326	0.000779213	1		cingulate_cx_2	0.868743	0.00116116	0.962614
pariηl_cx_post_dorsal	0.853593	0.00144771	0.817371		stria_terminalis	0.000260066	0.43271	5.3e-06	*	pc	0.938408	0.000253986	1		inf_olive	0.125398	0.0950709	0.02301		par_association_cx_lat	0.191625	0.069963	0.0234415		stria_terminalis	0.609159	0.0110591	0.683086		frontal_association_cx	0.807212	0.00253016	0.831115		motor_cx_2	0.565149	0.0139773	0.115225		perirhinal_cx_35	0.908841	0.000557601	1		hippo_comissure_vent	0.874332	0.00106363	0.962614
sensory_secondary_cx	0.861262	0.0012986	0.817371		postrhinal_cx	0.00129584	0.355911	2.617e-05	*	frontal_cx_3	0.954347	0.000139423	1		olfactory_bulb_glom	0.181635	0.0730873	0.0330086		stria_terminalis	0.235693	0.0580634	0.0285551		fasciculus_retroflexus	0.667249	0.00783265	0.741032		striatum	0.831835	0.00191654	0.845457		ac_ant	0.642765	0.0091111	0.129789		olfactory_bulb_glom	0.909773	0.000546215	1		pariηl_cx_post_caudal	0.900702	0.000662122	0.982112
pretectum	0.88836	0.000838037	0.835058		stria_medullaris	0.00179828	0.339182	3.597e-05	*	cerebellum_mol	0.955287	0.000133735	1		cerebellar_peduncle_middle	0.30249	0.0442205	0.0544482		alveus	0.27372	0.0496861	0.0328464		retrosplenial_granular_b_cx	0.688469	0.00681537	0.757316		par_association_cx_med	0.837086	0.00179715	0.845457		optic_tract	0.751598	0.00425346	0.15032		pontine_nuclei	0.910081	0.00054248	1		retrosplenial_granular_b_cx	0.919249	0.00043716	0.992789
pyramidal_decussation	0.924029	0.00038679	0.860393		retrosplenial_granular_b_cx	0.0036314	0.302093	7.194e-05	*	frontal_association_cx	0.956499	0.000126578	1		postrhinal_cx	0.374018	0.0330602	0.0666881		retrosplenial_granular_b_cx	0.31011	0.0428789	0.0368621		alveus	0.705412	0.0060611	0.768633		med_lemniscus	0.853532	0.00144893	0.853934		olfactory_bulb_access_glom	0.77885	0.00334929	0.1543		frontal_association_cx	0.93179	0.000311634	1		ventricles	0.929396	0.000333946	0.994278
colliculus_inf	0.966481	7.51219e-05	0.882194		alveus	0.00664433	0.268919	0.0001304	*	dorsolat_orbital_cx	0.96025	0.000105672	1		perirhinal_cx_36	0.392723	0.0305982	0.0693689		ventricles	0.689619	0.00676258	0.0812074		med_lemniscus	0.718834	0.00549896	0.775938		pontine_nuclei	0.891773	0.00078728	0.883856		periventricular_gray	0.800519	0.0027125	0.155915		cerebellar_peduncle_middle	0.933982	0.000291886	1		pineal	0.952702	0.000149665	1
fasciculus_retroflexus	0.967323	7.13942e-05	0.882194		perirhinal_cx_36	0.00985228	0.246675	0.00019157	*	pons_transverse_fibers	0.970553	5.79717e-05	1		olfactory_bulb_access_glom	0.735915	0.00482758	0.128785		postrhinal_cx	0.696637	0.00644545	0.0812743		pc	0.825448	0.00206714	0.876804		motor_cx_1	0.935757	0.000276366	0.912105		lat_entorhinal_cx	0.801848	0.00267575	0.155915		dorsolat_orbital_cx	0.953352	0.000145573	1		globus_pallidus	0.972038	5.22701e-05	1
pariηl_cx_post_caudal	0.974257	4.43004e-05	0.882194		cingulate_cx_2	0.218117	0.0624818	0.00420226		cerebellar_peduncle_middle	0.971762	5.33083e-05	1		alveus	0.832054	0.00191148	0.144274		cingulate_cx_2	0.774345	0.00349072	0.0895115		cingulate_cx_2	0.82746	0.00201905	0.876804		supraoptic_decussation	0.937477	0.000261735	0.912105		cerebral_peduncle	0.819584	0.00221067	0.157902		retrosplenial_dysgran_cx	0.957084	0.000123192	1		sensory_hl_cx	0.987728	1.00658e-05	1
olfactory_bulb_access_glom	0.988871	8.27684e-06	0.887287		bnst	0.531161	0.0165454	0.0101403		colliculus_sup_superficial	0.994755	1.83819e-06	1		cerebellar_peduncle_inf	0.846918	0.0015843	0.145516		visual_monocular_cx	0.885593	0.000880352	0.101441		cerebellar_peduncle_inf	0.842588	0.00167632	0.884718		pons_transverse_fibers	0.965759	7.83947e-05	0.93108		amygdalopiriform_cx	0.836272	0.00181539	0.159652		pons_transverse_fibers	0.963739	8.79241e-05	1		visual_binocular_cx	0.997091	5.65489e-07	1
[truncated: 9 more columns]

## Sheet: Volume difference thru time
Test:	Two way ANOVA (ROI ~ Sex, Treatment, Sex:Treatment)
Dataset:	Including all IDs, both male and female
Green:	P-value< 0.05, ordered smallest to largest					*p<0.05; q<0.05
Red:	5% FDR Q-value < 0.05					.p<0.05; q>0.05
partial ηsq:
Absolute Volume Change (∆ Volume)															Relative Volume Change (% Change)
Treatment					Sex					Interaction					Treatment					Sex					Interaction
ROI	p-value	partial ηsq	q-value		ROI	p-value	partial ηsq	q-value		ROI	p-value	partial ηsq	q-value		ROI	p-value	partial ηsq	q-value		ROI	p-value	partial ηsq	q-value		ROI	p-value	partial ηsq	q-value
sensory_tr_cx	0.000123858	0.465329	0.00839415	*	retrosplenial_dysgran_cx	7.42696e-09	0.757874	7.7364e-08	*	hypothalamus	0.0085627	0.25465	0.402279	.	sensory_tr_cx	8.4451e-05	0.481487	0.00869505	*	retrosplenial_dysgran_cx	3.99358e-08	0.721947	1.68e-06	*	stn	0.0260144	0.190005	0.823152
sensory_hl_cx	0.000179646	0.449198	0.00839415	*	hypothalamus	8.24981e-09	0.75577	7.7364e-08	*	stn	0.0125565	0.232752	0.402279	.	sensory_hl_cx	0.000188406	0.447101	0.00969369	*	postrhinal_cx	1.82236e-07	0.685069	3.82e-06	*	inf_olive	0.0332296	0.175372	0.823152
sensory_fl_cx	0.000919592	0.373035	0.0262946	*	supraoptic_decussation	9.21136e-09	0.753544	7.7364e-08	*	ac_post	0.0148215	0.223138	0.402279	.	par_association_cx_lat	0.00102807	0.367511	0.023767	*	supraoptic_decussation	4.25072e-07	0.662461	5.95e-06	*	ac_post	0.0346282	0.172897	0.823152
par_association_cx_lat	0.00132024	0.354968	0.0262946	*	insular_cx	2.09773e-08	0.736278	1.323e-07	*	frontal_association_cx	0.0212867	0.201903	0.402279	.	pariηl_cx_post_rostral	0.00113534	0.362559	0.023767	*	insular_cx	1.03056e-06	0.637134	1.082e-05	*	frontal_association_cx	0.0609122	0.138766	0.823152
pariηl_cx_post_rostral	0.00152148	0.34776	0.0262946	*	frontal_association_cx	2.63723e-08	0.731268	1.33056e-07	*	optic_tract	0.0234236	0.196239	0.402279	.	sensory_fl_cx	0.00115486	0.361706	0.023767	*	hypothalamus	1.29631e-06	0.630278	1.092e-05	*	temporal_association_cx	0.0624377	0.137265	0.823152
pretectum	0.00182831	0.338327	0.0262946	*	v_agran_insular_cx	8.89825e-08	0.703045	3.738e-07	*	ac_ant	0.02709	0.187591	0.402279	.	motor_cx_1	0.00441889	0.291444	0.0443087	*	frontal_association_cx	2.99517e-06	0.604173	1.998e-05	*	optic_tract	0.0639633	0.1358	0.823152
visual_secondary_lat_cx	0.00196963	0.334471	0.0262946	*	postrhinal_cx	1.33878e-07	0.692929	4.824e-07	*	sn	0.0392136	0.165414	0.402279	.	motor_cx_2	0.00383019	0.299213	0.0443087	*	v_agran_insular_cx	3.3319e-06	0.600727	1.998e-05	*	hypothalamus	0.0641869	0.135588	0.823152
pariηl_cx_post_dorsal	0.00324968	0.308063	0.0290208	*	optic_tract	5.99279e-07	0.652849	1.89e-06	*	temporal_association_cx	0.0398006	0.164519	0.402279	.	pariηl_cx_post_dorsal	0.00406092	0.296043	0.0443087	*	optic_tract	5.8595e-06	0.581984	3.077e-05	*	retrosplenial_dysgran_cx	0.0645726	0.135225	0.823152
sensory_bf_cx	0.00330249	0.307199	0.0290208	*	sn	8.43865e-07	0.643006	2.24e-06	*	basal_forebrain	0.0442051	0.158184	0.402279	.	retrosplenial_dysgran_cx	0.00484698	0.286384	0.0443087	*	visual_monocular_cx	1.29307e-05	0.554279	6.02e-05	*	bnst	0.0706269	0.129785	0.823152
colliculus_sup_brachium	0.00360598	0.302472	0.0290208	*	motor_cx_2	8.87702e-07	0.641527	2.24e-06	*	visual_secondary_lat_cx	0.0462888	0.1554	0.402279	.	sensory_bf_cx	0.0051672	0.282867	0.0443087	*	motor_cx_2	2.06469e-05	0.537086	7.865e-05	*	ac_ant	0.0761625	0.125205	0.823152
pariηl_cx_post_caudal	0.00368905	0.301243	0.0290208	*	piriform_cx	1.16445e-06	0.633499	2.66e-06	*	retrosplenial_dysgran_cx	0.046589	0.155009	0.402279	.	sensory_cx	0.00446292	0.290903	0.0443087	*	sn	1.88631e-05	0.540454	7.865e-05	*	ventricles	0.0861197	0.117752	0.823152
motor_cx_1	0.00428915	0.293069	0.0290208	*	basal_forebrain	1.34506e-06	0.629163	2.84e-06	*	piriform_cx	0.047744	0.153528	0.402279	.	visual_secondary_lat_cx	0.00314415	0.30983	0.0443087	*	entorhinal_cx	2.43575e-05	0.530866	8.54e-05	*	postrhinal_cx	0.0958957	0.11124	0.823152
retrosplenial_dysgran_cx	0.00435492	0.292239	0.0290208	*	pons_transverse_fibers	1.96751e-06	0.617487	3.82e-06	*	pariηl_cx_post_rostral	0.0559239	0.143949	0.402279		pariηl_cx_post_caudal	0.00678597	0.26774	0.0476358	*	piriform_cx	3.65273e-05	0.515279	0.00011792	*	pariηl_cx_post_rostral	0.0964987	0.110861	0.823152
sensory_dysgran_cx	0.00457092	0.289596	0.0290208	*	fasciola_cinereum	2.31133e-06	0.612436	4.16e-06	*	lat_entorhinal_cx	0.0649516	0.13487	0.402279		pretectum	0.0064896	0.270235	0.0476358	*	basal_forebrain	5.3203e-05	0.500379	0.00014989	*	interpeduncular_nucleus	0.122029	0.0967058	0.823152
motor_cx_2	0.00499807	0.284698	0.0290208	*	olfactory_bulb	3.37618e-06	0.600298	5.45e-06	*	motor_cx_2	0.0654074	0.134445	0.402279		v_agran_insular_cx	0.006944	0.266452	0.0476358	*	fasciola_cinereum	5.63627e-05	0.498056	0.00014989	*	sn	0.125638	0.0949562	0.823152
fasciola_cinereum	0.00521939	0.282313	0.0290208	*	visual_secondary_lat_cx	3.46214e-06	0.59948	5.45e-06	*	interpeduncular_nucleus	0.0671435	0.132855	0.402279		fasciola_cinereum	0.00788466	0.259312	0.0478768	*	prefrontal_cx	5.70576e-05	0.497561	0.00014989	*	visual_secondary_lat_cx	0.130477	0.0926915	0.823152
sensory_cx	0.00527933	0.281684	0.0290208	*	visual_monocular_cx	5.33577e-06	0.58515	7.7e-06	*	inf_olive	0.072396	0.128283	0.402279		sensory_dysgran_cx	0.00837496	0.255905	0.0478768	*	visual_binocular_cx	6.28828e-05	0.49362	0.0001554	*	entopeduncular_nucleus	0.130883	0.0925053	0.823152
facial_nerve_ascending	0.00687207	0.267035	0.0354081	*	prefrontal_cx	5.50072e-06	0.584123	7.7e-06	*	fornix	0.0744854	0.126556	0.402279		visual_cx	0.00794604	0.258875	0.0478768	*	cingulate_cx_1	8.25744e-05	0.482421	0.00018728	*	pariηl_cx_post_dorsal	0.133329	0.0913977	0.823152
colliculus_sup_deeper	0.00720599	0.264376	0.0354081	*	entorhinal_cx	5.95367e-06	0.581442	7.89e-06	*	ventricles	0.0748499	0.12626	0.402279		d_auditory_secondary_cx	0.00902525	0.251666	0.0488789	*	hippo_comissure_vent	8.51336e-05	0.481152	0.00018728	*	piriform_cx	0.139648	0.0886313	0.823152
visual_cx	0.00757797	0.261547	0.0354081	*	thalamus	7.53029e-06	0.573386	9.49e-06	*	colliculus_sup_superficial	0.0766592	0.12481	0.402279		colliculus_sup_brachium	0.0101189	0.24515	0.0520616	.	olfactory_bulb	9.80504e-05	0.475242	0.00018728	*	motor_cx_2	0.142537	0.0874103	0.823152
d_auditory_secondary_cx	0.0084343	0.255505	0.0375326	*	cingulate_cx_1	9.56532e-06	0.565031	1.148e-05	*	amygdalopiriform_cx	0.0772472	0.124347	0.402279		ac	0.0126753	0.232208	0.0621091	.	pons_transverse_fibers	9.42368e-05	0.476908	0.00018728	*	sensory_sh_cx	0.152015	0.0835817	0.827955
ac	0.0095934	0.248193	0.0407501	*	colliculus_sup_superficial	1.44608e-05	0.550226	1.643e-05	*	entopeduncular_nucleus	0.0801248	0.122128	0.402279		facial_nerve_ascending	0.0137508	0.227494	0.0643163	.	thalamus	9.56081e-05	0.476302	0.00018728	*	lat_entorhinal_cx	0.171555	0.0764364	0.827955
v_agran_insular_cx	0.0104737	0.24318	0.0425549	*	visual_binocular_cx	1.50424e-05	0.548789	1.643e-05	*	ventral_hipp	0.0817578	0.120904	0.402279		colliculus_sup_deeper	0.0162048	0.217935	0.0724987	.	visual_secondary_lat_cx	0.000166791	0.452454	0.00030457	*	parasubiculum	0.171626	0.076412	0.827955
frontal_association_cx	0.0170279	0.215036	0.0663025	.	temporal_association_cx	1.91502e-05	0.539893	2.016e-05	*	postrhinal_cx	0.0853657	0.118285	0.402279		frontal_association_cx	0.017511	0.213397	0.0750783	.	sensory_tr_cx	0.000174353	0.450512	0.00030511	*	basal_forebrain	0.175666	0.0750451	0.827955
facial_nerve_genu	0.0222231	0.199357	0.0830698	.	ventral_hipp	4.0802e-05	0.510938	4.113e-05	*	pariηl_cx_post_dorsal	0.0875798	0.116733	0.402279		d_agran_insular_cx	0.0218024	0.200488	0.0897387	.	temporal_association_cx	0.000196168	0.445317	0.00032957	*	ventral_hipp	0.187478	0.0712376	0.827955
d_agran_insular_cx	0.027193	0.187365	0.0968756	.	hippo_comissure_vent	4.49495e-05	0.507111	4.2e-05	*	colliculus_sup_deeper	0.0982732	0.109758	0.402279		cingulate_cx_1	0.0229687	0.197402	0.090903	.	par_association_cx_lat	0.000403641	0.412539	0.00065203	*	fimbria	0.190221	0.0703912	0.827955
corpus_callosum_	0.0279938	0.185634	0.0968756	.	motor_cx_1	4.50126e-05	0.507055	4.2e-05	*	sensory_sh_cx	0.098453	0.109648	0.402279		striatum	0.0276018	0.186475	0.105194	.	ventral_hipp	0.000423182	0.410331	0.00065828	*	amygdalopiriform_cx	0.199066	0.0677504	0.827955
sensory_ul_cx	0.0295374	0.182427	0.0968756	.	pontine_nuclei	4.73566e-05	0.505037	4.266e-05	*	bnst	0.100969	0.108122	0.402279		corpus_callosum_	0.031716	0.178167	0.11537	.	cerebral_peduncle	0.000469842	0.405422	0.00068046	*	fornix	0.200716	0.0672721	0.827955
cingulate_cx_1	0.0300631	0.181372	0.0968756	.	cerebellar_peduncle_middle	4.96972e-05	0.503112	4.319e-05	*	dorsal_hipp	0.101076	0.108058	0.402279		visual_secondary_medlat_cx	0.0325145	0.176677	0.11537	.	stn	0.000469269	0.40548	0.00068046	*	dorsal_hipp	0.210438	0.064541	0.838123
striatum	0.031635	0.178321	0.098543	.	cerebral_peduncle	5.43933e-05	0.49949	4.57e-05	*	parasubiculum	0.104488	0.106053	0.402279		facial_nerve_genu	0.0383557	0.166747	0.12594	.	fornix	0.000679365	0.387824	0.0009511	*	dorsolat_orbital_cx	0.246999	0.0554164	0.950946
par_association_cx_med	0.0332211	0.175387	0.100145	.	lat_entorhinal_cx	6.62974e-05	0.491464	5.39e-05	*	globus_pallidus	0.121918	0.0967604	0.443935		par_association_cx_med	0.0389524	0.165817	0.12594	.	ac_post	0.000971538	0.370318	0.00116632	*	colliculus_inf	0.261388	0.0522447	0.952967
visual_secondary_medlat_cx	0.0378118	0.167607	0.110422	.	d_agran_insular_cx	8.72895e-05	0.480111	6.875e-05	*	dorsolat_orbital_cx	0.126176	0.0946999	0.443935		spinal_trigeminal_nucleus	0.039165	0.165489	0.12594	.	colliculus_sup_superficial	0.000919796	0.373024	0.00116632	*	frontal_cx_3	0.265568	0.0513618	0.952967
mammillothalamic_tract	0.0455438	0.156381	0.128972	.	facial_nerve	0.000111094	0.469965	8.483e-05	*	cerebral_peduncle	0.126838	0.0943861	0.443935		sensory_ul_cx	0.0435527	0.159082	0.131811	.	parasubiculum	0.00094518	0.371679	0.00116632	*	colliculus_sup_deeper	0.272276	0.0499785	0.952967
v_auditory_secondary_cx	0.0521527	0.14818	0.138526		sensory_tr_cx	0.000121758	0.466061	9.025e-05	*	fimbria	0.140589	0.0882305	0.477591		v_auditory_secondary_cx	0.0432674	0.159479	0.131811	.	sensory_hl_cx	0.000971934	0.370298	0.00116632	*	presubiculum	0.290299	0.046456	0.986163
pag	0.0523678	0.147931	0.138526		stn	0.000153415	0.456099	0.00011046	*	frontal_cx_3	0.153378	0.0830522	0.506146		ac_ant	0.0601726	0.139508	0.16737		ventricles	0.000891102	0.374586	0.00116632	*	visual_monocular_cx	0.313029	0.0423758	1
sensory_secondary_cx	0.0535166	0.146616	0.138526		globus_pallidus	0.000167651	0.452229	0.00011736	*	insular_cx	0.164241	0.079003	0.523012		dysgran_insular_cx	0.0618082	0.13788	0.16737		visual_secondary_medlat_cx	0.00111397	0.36351	0.00129963	*	cerebral_peduncle	0.313786	0.0422462	1
pyramidal_decussation	0.0548473	0.145127	0.138526		colliculus_sup_deeper	0.000198201	0.44486	0.00013499	*	colliculus_inf	0.170439	0.0768203	0.523012		retrosplenial_granular_b_cx	0.0612696	0.138411	0.16737		globus_pallidus	0.00119366	0.360047	0.00131931	*	colliculus_sup_superficial	0.322868	0.0407221	1
retrosplenial_granular_b_cx	0.0585951	0.141119	0.13991		parasubiculum	0.000211283	0.442023	0.00013799	*	pineal	0.172073	0.0762591	0.523012		sensory_secondary_cx	0.0580208	0.141717	0.16737		motor_cx_1	0.00117798	0.360711	0.00131931	*	globus_pallidus	0.334707	0.0388149	1
brain_stem	0.058841	0.140865	0.13991		ac_post	0.000213551	0.441547	0.00013799	*	motor_cx_1	0.206004	0.0657687	0.595214		stria_medullaris	0.0634824	0.136258	0.167496		colliculus_sup_deeper	0.00144141	0.350515	0.00152474	*	septum	0.338713	0.038189	1
facial_nerve	0.0598866	0.139797	0.13991		spinal_trigeminal_nucleus	0.00025165	0.434194	0.00015854	*	presubiculum	0.206135	0.0657321	0.595214		pag	0.0705901	0.129816	0.181593		d_agran_insular_cx	0.00145213	0.350138	0.00152474	*	retrosplenial_granular_b_cx	0.350075	0.0364645	1
stria_medullaris	0.0631904	0.136538	0.141849		cerebellar_peduncle_inf	0.000268165	0.431323	0.00016316	*	thalamus	0.212405	0.0640055	0.598361		granular_insular_cx	0.0726188	0.128097	0.182215		septum	0.00181995	0.338563	0.00186434	*	alveus	0.372316	0.0332925	1
sensory_dysgran_oral_cx	0.0637522	0.136001	0.141849		amygdalopiriform_cx	0.000271937	0.43069	0.00016316	*	striatum	0.234275	0.0584056	0.644256		pyramidal_decussation	0.0743733	0.126648	0.182215		dorsal_hipp	0.0020328	0.332831	0.0019404	*	par_association_cx_lat	0.383713	0.0317636	1
periventricular_gray	0.0657775	0.134103	0.142951		par_association_cx_lat	0.000293953	0.427153	0.00017227	*	spinal_trigeminal_nucleus	0.250695	0.0545815	0.657337		olfactory_bulb	0.0816858	0.120957	0.195476		pariηl_cx_post_dorsal	0.00196958	0.334472	0.0019404	*	pag	0.408016	0.0287028	1
dysgran_insular_cx	0.0681868	0.131919	0.144819		pariηl_cx_post_dorsal	0.000307669	0.425071	0.00017621	*	septum	0.254131	0.0538181	0.657337		auditory_primary_cx	0.083798	0.119409	0.195973		pontine_nuclei	0.00201085	0.333395	0.0019404	*	motor_cx_1	0.42161	0.0271002	1
granular_insular_cx	0.0726423	0.128077	0.150854		sensory_hl_cx	0.000321538	0.423053	0.00017931	*	v_agran_insular_cx	0.256105	0.0533848	0.657337		mammillothalamic_tract	0.0882534	0.116269	0.199689		lat_entorhinal_cx	0.00254681	0.321021	0.00237702	*	visual_binocular_cx	0.424738	0.026742	1
olfactory_bulb	0.078485	0.123382	0.156638		fornix	0.000327319	0.422235	0.00017931	*	cerebellum_gran	0.266056	0.0512597	0.665019		perirhinal_cx_36	0.0892682	0.115576	0.199689		entopeduncular_nucleus	0.00332558	0.306825	0.0030364	*	periventricular_gray	0.433667	0.0257401	1
colliculus_sup_superficial	0.0787798	0.123155	0.156638		cerebellum_mol	0.000431453	0.409426	0.00023133	*	hippo_comissure_vent	0.275688	0.0492906	0.665019		facial_nerve	0.0963432	0.110958	0.21093		presubiculum	0.00340936	0.305489	0.00304666	*	sensory_cx	0.437595	0.025309	1
auditory_primary_cx	0.0888201	0.115881	0.172922		dorsal_hipp	0.000456485	0.406779	0.00023965	*	cerebellum_mol	0.276371	0.049154	0.665019		brain_stem	0.103168	0.10682	0.221167		facial_nerve	0.00362963	0.302119	0.00317593	*	prefrontal_cx	0.453648	0.023605	1
sensory_j_cx	0.0922851	0.113563	0.176001		ventricles	0.000514272	0.401152	0.00026293	*	visual_monocular_cx	0.292262	0.0460884	0.672577		dorsolat_orbital_cx	0.105732	0.105339	0.222036		amygdalopiriform_cx	0.00441088	0.291543	0.00373984	*	cerebellar_peduncle_inf	0.459112	0.0230457	1
hypothalamus	0.0958528	0.111267	0.179149		ac	0.000521683	0.400473	0.00026293	*	pretectum	0.303736	0.0439982	0.672577		colliculus_sup_superficial	0.113283	0.101179	0.228566		olfactory_bulb_glom	0.00445219	0.291034	0.00373984	*	thalamus	0.47407	0.0215657	1
colliculus_inf	0.102295	0.107334	0.184691		frontal_cx_3	0.000586339	0.394906	0.00028507	*	pag	0.307283	0.0433718	0.672577		sensory_dysgran_oral_cx	0.111207	0.102293	0.228566		cerebellar_peduncle_middle	0.0047067	0.287994	0.00387611	*	stria_terminalis	0.477864	0.0212018	1
ac_ant	0.102771	0.107053	0.184691		striatum	0.00058824	0.394751	0.00028507	*	entorhinal_cx	0.314284	0.0421611	0.672577		p_agran_insular_cx	0.116293	0.0996003	0.230125		ac	0.00529799	0.281489	0.0042269	*	pc	0.484447	0.0205813	1
perirhinal_cx_36	0.107752	0.104196	0.18767		brain_stem	0.000659453	0.38926	0.00031355	*	retrosplenial_granular_b_cx	0.317561	0.041606	0.672577		cerebellum_mol	0.140033	0.0884669	0.251583		retrosplenial_granular_b_cx	0.00533394	0.281116	0.0042269	*	med_lemniscus	0.489673	0.0200983	1
dorsolat_orbital_cx	0.108445	0.10381	0.18767		visual_secondary_medlat_cx	0.000682371	0.38761	0.00031844	*	sensory_cx	0.322386	0.0408016	0.672577		commissure_of_sc	0.142774	0.0873112	0.251583		cerebellar_peduncle_inf	0.006781	0.267781	0.00527411	*	cingulate_cx_1	0.493304	0.0197675	1
spinal_trigeminal_nucleus	0.110507	0.102674	0.187761		fasciculus_retroflexus	0.00076747	0.381904	0.00035164	*	fasciculus_retroflexus	0.325253	0.0403309	0.672577		frontal_cx_3	0.129768	0.0930177	0.251583		cerebellum_mol	0.00811986	0.257654	0.00620062	*	entorhinal_cx	0.503339	0.0188738	1
p_agran_insular_cx	0.118913	0.0982599	0.195837		dorsolat_orbital_cx	0.000834268	0.377825	0.00037542	*	prefrontal_cx	0.326257	0.0401671	0.672577		periventricular_gray	0.13882	0.0889864	0.251583		par_association_cx_med	0.00904291	0.251555	0.00678218	*	insular_cx	0.50611	0.0186322	1
commissure_of_sc	0.119451	0.0979887	0.195837		pretectum	0.000907038	0.373713	0.00040101	*	visual_binocular_cx	0.347333	0.036874	0.672577		sensory_j_cx	0.132974	0.0915571	0.251583		dorsolat_orbital_cx	0.00951742	0.248646	0.00701284	*	perirhinal_cx_36	0.543706	0.0155636	1
interpeduncular_nucleus	0.122997	0.0962312	0.197332		entopeduncular_nucleus	0.00127826	0.3566	0.00055538	*	cerebellar_peduncle_middle	0.348677	0.0366728	0.672577		stn	0.144251	0.0866985	0.251583		corpus_callosum_	0.0103178	0.244038	0.00718584	*	facial_nerve	0.544402	0.0155103	1
thalamus	0.124586	0.0954606	0.197332		presubiculum	0.00136211	0.353387	0.00058178	*	pons_transverse_fibers	0.35244	0.0361148	0.672577		visual_monocular_cx	0.138196	0.089255	0.251583		fasciculus_retroflexus	0.010447	0.243326	0.00718584	*	olfactory_bulb_glom	0.545376	0.0154359	1
frontal_cx_3	0.132645	0.091705	0.206595		septum	0.00162964	0.344247	0.00067669	*	pariηl_cx_post_caudal	0.353666	0.0359346	0.672577		interpeduncular_nucleus	0.151627	0.0837331	0.260041		frontal_cx_3	0.0107788	0.241535	0.00718584	*	hippo_comissure_vent	0.547236	0.0152946	1
stn	0.138986	0.0889147	0.212923		pariηl_cx_post_rostral	0.00163803	0.343984	0.00067669	*	supraoptic_decussation	0.355214	0.0357084	0.672577		hypothalamus	0.157249	0.081575	0.26526		pretectum	0.0106232	0.242368	0.00718584	*	pariηl_cx_post_caudal	0.552789	0.0148778	1
visual_monocular_cx	0.143208	0.0871304	0.215852		cerebellum_gran	0.00168872	0.342419	0.00068638	*	cingulate_cx_1	0.376016	0.0327893	0.700481		thalamus	0.160734	0.0802779	0.266767		pyramidal_decussation	0.0102287	0.244534	0.00718584	*	sensory_fl_cx	0.560388	0.0143198	1
sensory_sh_cx	0.195679	0.0687459	0.290258		olfactory_bulb_glom	0.00185699	0.337522	0.0007428	*	par_association_cx_lat	0.38398	0.0317286	0.701084		colliculus_inf	0.166582	0.0781683	0.272085		striatum	0.0102589	0.244365	0.00718584	*	striatum	0.568601	0.0137324	1
prefrontal_cx	0.202959	0.066629	0.296353		corpus_callosum_	0.00195399	0.334885	0.00076938	*	olfactory_bulb	0.390848	0.0308377	0.701084		cerebellar_peduncle_inf	0.174766	0.0753468	0.280991		pariηl_cx_post_rostral	0.0141349	0.225895	0.00927603	*	p_agran_insular_cx	0.603302	0.0114227	1
olfactory_bulb_glom	0.20876	0.0650021	0.300133		pyramidal_decussation	0.00219119	0.328919	0.00084951	*	alveus	0.39455	0.0303665	0.701084		insular_cx	0.177618	0.0743971	0.281183		colliculus_inf	0.015604	0.22014	0.0100826	*	visual_cx	0.611559	0.0109122	1
visual_binocular_cx	0.215316	0.0632233	0.304868		pineal	0.00291726	0.313824	0.00110634	*	fasciola_cinereum	0.409441	0.0285312	0.716522		olfactory_bulb_access_glom	0.199056	0.0677532	0.304708		ac_ant	0.0178312	0.212335	0.0113471	*	mammillothalamic_tract	0.622807	0.0102401	1
fornix	0.22605	0.0604392	0.315289		ac_ant	0.00298202	0.312655	0.00110634	*	stria_terminalis	0.430799	0.0260587	0.735875		olfactory_bulb_glom	0.207146	0.0654498	0.304708		spinal_trigeminal_nucleus	0.0184451	0.210347	0.0115626	*	commissure_of_sc	0.623775	0.0101835	1
olfactory_bulb_access_glom	0.235134	0.0581979	0.319021		retrosplenial_granular_b_cx	0.00298535	0.312596	0.00110634	*	brain_stem	0.433242	0.0257871	0.735875		sensory_sh_cx	0.20725	0.0654208	0.304708		cerebellum_gran	0.0210437	0.202582	0.0129976	*	sensory_dysgran_cx	0.626075	0.0100497	1
cerebellum_mol	0.235553	0.058097	0.319021		dysgran_insular_cx	0.00342912	0.305179	0.00125237	*	commissure_of_sc	0.446306	0.0243729	0.746437		supraoptic_decussation	0.204401	0.0662198	0.304708		brain_stem	0.0221781	0.199477	0.0134997	*	pretectum	0.642171	0.00914356	1
temporal_association_cx	0.251266	0.0544538	0.33544		par_association_cx_med	0.00383637	0.299126	0.00138109	*	sensory_fl_cx	0.452386	0.0237357	0.746437		visual_binocular_cx	0.207284	0.0654113	0.304708		dysgran_insular_cx	0.0266967	0.188463	0.016018	*	fasciculus_retroflexus	0.657512	0.00832737	1
supraoptic_decussation	0.260495	0.0524356	0.338893		colliculus_inf	0.00612161	0.273487	0.00217274	*	pontine_nuclei	0.46558	0.0223966	0.757388		fornix	0.212328	0.0640264	0.307726		inf_olive	0.0309463	0.179639	0.0183062	*	v_agran_insular_cx	0.661545	0.00812028	1
cerebral_peduncle	0.261105	0.052305	0.338893		sensory_j_cx	0.00667448	0.268666	0.00233607	*	olfactory_bulb_glom	0.485104	0.0205202	0.778187		prefrontal_cx	0.218009	0.0625104	0.311571		perirhinal_cx_35	0.0362124	0.170208	0.0211239	*	supraoptic_decussation	0.666747	0.00785775	1
commissure_of_ic	0.271961	0.0500426	0.342397		inf_olive	0.00802572	0.258312	0.00277052	*	sensory_dysgran_cx	0.496555	0.0194747	0.785645		inf_olive	0.22461	0.0608038	0.314144		bnst	0.0380012	0.167306	0.0218637	*	sensory_tr_cx	0.671105	0.00764168	1
perirhinal_cx_35	0.272976	0.0498367	0.342397		granular_insular_cx	0.00960447	0.248127	0.00327071	*	visual_cx	0.513033	0.0180381	0.800747		perirhinal_cx_35	0.225915	0.0604732	0.314144		colliculus_sup_brachium	0.0427126	0.160259	0.0239191	*	cerebellum_gran	0.672536	0.0075715	1
visual_secondary_medmed_cx	0.274797	0.0494693	0.342397		sensory_fl_cx	0.00986999	0.246572	0.00331632	*	perirhinal_cx_36	0.540113	0.0158407	0.831774		cerebellar_peduncle_middle	0.231949	0.0589723	0.318234		fimbria	0.042309	0.160832	0.0239191	*	sensory_hl_cx	0.684704	0.00698987	1
inf_olive	0.29351	0.0458562	0.360901		perirhinal_cx_35	0.0106583	0.242179	0.00353406	*	auditory_primary_cx	0.562181	0.0141901	0.854368		temporal_association_cx	0.259198	0.052714	0.350941		visual_cx	0.0471315	0.154309	0.0260464	*	sensory_j_cx	0.692099	0.00664952	1
insular_cx	0.323147	0.0406762	0.387614		sensory_secondary_cx	0.0141925	0.225659	0.00464483	*	sensory_j_cx	0.57455	0.0133169	0.861825		cerebral_peduncle	0.267533	0.0509523	0.357521		retrosplenial_granular_c_cx	0.0504076	0.150242	0.027495		cerebellum_mol	0.692336	0.00663876	1
lat_entorhinal_cx	0.325374	0.0403111	0.387614		sensory_ul_cx	0.01884	0.209102	0.00608678	*	par_association_cx_med	0.587134	0.012465	0.869411		commissure_of_ic	0.274864	0.0494557	0.36261		stria_terminalis	0.0579341	0.141807	0.0311953		stria_medullaris	0.698775	0.00635053	1
med_lemniscus	0.327678	0.0399367	0.387614		retrosplenial_granular_c_cx	0.0213861	0.201628	0.0068219	*	d_auditory_secondary_cx	0.615691	0.0106623	0.890474		cerebellum_gran	0.306933	0.0434333	0.39517		granular_insular_cx	0.0609978	0.138681	0.0324292		dysgran_insular_cx	0.705613	0.00605243	1
basal_forebrain	0.336271	0.0385694	0.392806		sensory_dysgran_cx	0.0218942	0.200239	0.00689669	*	periventricular_gray	0.616778	0.0105971	0.890474		med_lemniscus	0.307226	0.0433817	0.39517		sensory_j_cx	0.062189	0.137507	0.0326492		auditory_primary_cx	0.707207	0.00598411	1
pons_transverse_fibers	0.380194	0.032229	0.435717		interpeduncular_nucleus	0.0237837	0.195334	0.00736116	*	sensory_secondary_cx	0.646167	0.00892653	0.897755		amygdalopiriform_cx	0.313019	0.0423774	0.395319		sensory_secondary_cx	0.0675544	0.132485	0.0350282		cerebellar_peduncle_middle	0.712039	0.00577969	1
cerebellar_peduncle_middle	0.38233	0.0319458	0.435717		fimbria	0.023953	0.194913	0.00736116	*	p_agran_insular_cx	0.656289	0.00839075	0.897755		optic_tract	0.315026	0.0420349	0.395319		sensory_fl_cx	0.0685415	0.131604	0.0351066		olfactory_bulb	0.740121	0.0046697	1
optic_tract	0.423951	0.0268318	0.477328		visual_cx	0.0248047	0.192838	0.00753107	*	sensory_tr_cx	0.656815	0.00836347	0.897755		basal_forebrain	0.343187	0.0375011	0.424918		interpeduncular_nucleus	0.0706576	0.129758	0.0357544		retrosplenial_granular_c_cx	0.745254	0.00448091	1
cerebellum_gran	0.439956	0.0250525	0.489451		med_lemniscus	0.0276996	0.186264	0.00830987	*	sensory_bf_cx	0.660015	0.00819852	0.897755		visual_secondary_medmed_cx	0.346872	0.0369432	0.424918		pineal	0.0807339	0.121668	0.0403669		par_association_cx_med	0.746745	0.00442685	1
amygdalopiriform_cx	0.474066	0.0215661	0.517866		colliculus_sup_brachium	0.0295301	0.182442	0.00875479	*	stria_medullaris	0.660686	0.00816416	0.897755		lat_entorhinal_cx	0.377937	0.0325306	0.452206		p_agran_insular_cx	0.095097	0.111746	0.0469891		sensory_secondary_cx	0.750513	0.0042919	1
retrosplenial_granular_c_cx	0.476581	0.0213244	0.517866		p_agran_insular_cx	0.0365093	0.169717	0.0106981	*	retrosplenial_granular_c_cx	0.702468	0.00618853	0.942212		pc	0.374815	0.0329518	0.452206		sensory_ul_cx	0.0972598	0.110385	0.047499		sensory_bf_cx	0.760715	0.00393795	1
postrhinal_cx	0.530631	0.0165878	0.562127		stria_terminalis	0.039678	0.164705	0.011493	*	d_agran_insular_cx	0.709718	0.00587739	0.942212		parasubiculum	0.403197	0.0292891	0.467509		visual_secondary_medmed_cx	0.106019	0.105175	0.0511817		ac	0.777855	0.00338026	1
presubiculum	0.53261	0.0164299	0.562127		olfactory_bulb_access_glom	0.0431732	0.159611	0.0123632	*	sensory_ul_cx	0.730593	0.00503154	0.958468		pons_transverse_fibers	0.397165	0.0300372	0.467509		med_lemniscus	0.112067	0.101829	0.0534864		granular_insular_cx	0.780841	0.00328778	1
ventricles	0.535359	0.0162123	0.562127		sensory_dysgran_oral_cx	0.0511976	0.1493	0.0144964		pyramidal_decussation	0.753437	0.00418875	0.958468		postrhinal_cx	0.404357	0.0291471	0.467509		olfactory_bulb_access_glom	0.114932	0.100309	0.0542376		facial_nerve_ascending	0.786132	0.0031273	1
parasubiculum	0.547534	0.015272	0.568523		bnst	0.0536767	0.146435	0.0150295		mammillothalamic_tract	0.756653	0.00407687	0.958468		pineal	0.415854	0.0277697	0.473697		alveus	0.134762	0.0907581	0.0628891		d_auditory_secondary_cx	0.790193	0.00300704	1
pontine_nuclei	0.587854	0.0124174	0.60368		visual_secondary_medmed_cx	0.065289	0.134555	0.01808		colliculus_sup_brachium	0.763009	0.00386062	0.958468		presubiculum	0.418915	0.027412	0.473697		commissure_of_sc	0.146871	0.0856271	0.0677865		sensory_ul_cx	0.793911	0.0028991	1
piriform_cx	0.638613	0.0093394	0.64432		commissure_of_sc	0.0689315	0.13126	0.0188812		sensory_hl_cx	0.763455	0.0038457	0.958468		fasciculus_retroflexus	0.442796	0.0247468	0.495258		stria_medullaris	0.165011	0.0787271	0.0753312		pons_transverse_fibers	0.796831	0.00281583	1
entopeduncular_nucleus	0.641217	0.00919582	0.64432		sensory_bf_cx	0.0856069	0.118114	0.0231967		ac	0.778471	0.00336108	0.96681		piriform_cx	0.476615	0.0213211	0.527352		sensory_dysgran_cx	0.214637	0.0634048	0.0969327		olfactory_bulb_access_glom	0.810376	0.00244631	1
ventral_hipp	0.656283	0.00839107	0.652443		alveus	0.109525	0.103212	0.0293619		olfactory_bulb_access_glom	0.796212	0.00283338	0.978324		retrosplenial_granular_c_cx	0.514829	0.0178862	0.563574		cingulate_cx_2	0.269919	0.0504599	0.119333		corpus_callosum_	0.856995	0.00138052	1
globus_pallidus	0.672578	0.00756942	0.661605		stria_medullaris	0.137006	0.0897715	0.0363426		pc	0.83383	0.0018707	1		entorhinal_cx	0.535996	0.0161622	0.580568		sensory_dysgran_oral_cx	0.268618	0.0507278	0.119333		spinal_trigeminal_nucleus	0.861418	0.00129565	1
pineal	0.679702	0.00722573	0.661647		v_auditory_secondary_cx	0.164473	0.0789198	0.0431742		med_lemniscus	0.852668	0.00146626	1		globus_pallidus	0.548699	0.015184	0.588137		perirhinal_cx_36	0.287069	0.0470676	0.125592		v_auditory_secondary_cx	0.884216	0.00090182	1
entorhinal_cx	0.714231	0.00568827	0.683159		perirhinal_cx_36	0.195166	0.0688983	0.050703		perirhinal_cx_35	0.854358	0.00143246	1		fimbria	0.616981	0.0105849	0.654509		v_auditory_secondary_cx	0.32577	0.0402464	0.141055		facial_nerve_genu	0.901806	0.000647421	1
alveus	0.716421	0.00559774	0.683159		d_auditory_secondary_cx	0.225082	0.060684	0.0578782		visual_secondary_medmed_cx	0.86769	0.00118003	1		ventricles	0.651908	0.00862026	0.684503		sensory_bf_cx	0.406273	0.0289138	0.174117		commissure_of_ic	0.903412	0.000626322	1
fimbria	0.748048	0.00437993	0.696254		sensory_cx	0.245381	0.0557866	0.0624605		dysgran_insular_cx	0.873217	0.00108273	1		stria_terminalis	0.694627	0.00653535	0.721992		mammillothalamic_tract	0.559431	0.0143893	0.237334		pineal	0.914177	0.000494011	1
cingulate_cx_2	0.749806	0.00431704	0.696254		cingulate_cx_2	0.265485	0.0513791	0.0669022		visual_secondary_medlat_cx	0.890591	0.000804675	1		bnst	0.716642	0.00558867	0.723794		facial_nerve_genu	0.596079	0.0118812	0.250353		brain_stem	0.916909	0.000462954	1
stria_terminalis	0.754835	0.00413991	0.696254		auditory_primary_cx	0.269761	0.0504924	0.0673066		facial_nerve_genu	0.897166	0.00071037	1		cingulate_cx_2	0.722747	0.00534086	0.723794		periventricular_gray	0.620703	0.0103638	0.258114		sensory_dysgran_oral_cx	0.924238	0.000384665	1
hippo_comissure_vent	0.759956	0.00396369	0.696254		mammillothalamic_tract	0.278331	0.0487645	0.0687642		v_auditory_secondary_cx	0.920006	0.000428973	1		entopeduncular_nucleus	0.717709	0.00554489	0.723794		facial_nerve_ascending	0.699373	0.00632417	0.287977		pyramidal_decussation	0.937585	0.000260829	1
cerebellar_peduncle_inf	0.799599	0.00273809	0.721147		periventricular_gray	0.30485	0.0438006	0.0742984		facial_nerve_ascending	0.923836	0.000388772	1		pontine_nuclei	0.724497	0.00527095	0.723794		d_auditory_secondary_cx	0.77001	0.0036298	0.313985		fasciola_cinereum	0.958355	0.000115999	1
dorsal_hipp	0.80256	0.00265617	0.721147		pariηl_cx_post_caudal	0.306628	0.0434868	0.0742984		cerebellar_peduncle_inf	0.926989	0.00035716	1		alveus	0.750871	0.0042792	0.742929		auditory_primary_cx	0.799815	0.00273207	0.319926		colliculus_sup_brachium	0.962247	9.53146e-05	1
bnst	0.836077	0.00181976	0.741932		sensory_sh_cx	0.450441	0.0239381	0.107593		granular_insular_cx	0.939121	0.000248129	1		ac_post	0.77652	0.00342205	0.76099		pag	0.795203	0.00286211	0.319926		pontine_nuclei	0.969087	6.38922e-05	1
fasciculus_retroflexus	0.84157	0.00169834	0.741932		facial_nerve_genu	0.452574	0.0237162	0.107593		facial_nerve	0.94583	0.000196383	1		ventral_hipp	0.834716	0.00185052	0.810305		sensory_cx	0.808608	0.00249297	0.320392		perirhinal_cx_35	0.970917	5.65479e-05	1
ac_post	0.878458	0.000994413	0.767214		pc	0.509574	0.0183332	0.120012		cingulate_cx_2	0.966461	7.52137e-05	1		sn	0.86525	0.00122434	0.832096		pc	0.858657	0.00134832	0.334986		visual_secondary_medmed_cx	0.989546	7.30382e-06	1
sn	0.891813	0.000786701	0.771666		pag	0.625198	0.0101006	0.145879		sensory_dysgran_oral_cx	0.970909	5.65801e-05	1		septum	0.917851	0.000452481	0.874508		sensory_sh_cx	0.861393	0.00129613	0.334986		visual_secondary_medlat_cx	0.989796	6.95799e-06	1
pc	0.911203	0.000528977	0.78121		facial_nerve_ascending	0.857556	0.00136961	0.198261		corpus_callosum_	0.977327	3.43621e-05	1		dorsal_hipp	0.955972	0.000129664	0.894269		commissure_of_ic	0.939363	0.000246155	0.361957		d_agran_insular_cx	0.993218	3.07351e-06	1
septum	0.99541	1.40794e-06	0.845646		commissure_of_ic	0.980298	2.5945e-05	0.224577		commissure_of_ic	0.984025	1.7057e-05	1		hippo_comissure_vent	0.954291	0.000139766	0.894269		pariηl_cx_post_caudal	0.994317	2.15864e-06	0.379648		cingulate_cx_2	0.998245	2.05812e-07	1

## Sheet: Cohen's F Statistics 
Cohen's F Values
Calculated using the following formula:
	F=(((AVERAGE(MAR30,MAR70))-(AVERAGE(Ctrl30,Ctrl70)))/(SQRT(((AVERAGE(CtrlSD30,CtrlSD70)^2)+(AVERAGE(MARSD30,MARSD70)^2))/2)))/2
Figure included to the right. Asterics indicate regions that passed 5% FDR correction from 2-way ANOVA group effect p-value only.
Absoulte Volumes						Relative Volumes
ROI	Both	Male	Female	Region		ROI	Both	Male	Female	Region
olfactory bulb access glom	-0.0255617	0.00301159	-0.0690315	Olfactory		olfactory bulb access glom	-0.061721	0.237765	-0.399284	Olfactory
olfactory bulb glom	-0.0197775	-0.50087	0.270121	Olfactory		olfactory bulb glom	-0.167567	0.237015	-0.658432	Olfactory
olfactory bulb	0.0759429	-0.583249	0.669099	Olfactory		olfactory bulb	0.0127659	0.0530264	-0.0347622	Olfactory
frontal association cortex	0.0358759	-0.353396	0.427187	Cerebral Cortex		frontal association cortex	-0.0280367	0.049464	-0.123161	Cerebral Cortex
fasciola cinereum	0.0273918	-0.452246	0.650293	Cerebral Cortex		fasciola cinereum	-0.0294137	-0.235458	0.218765	Cerebral Cortex
postrhinal cortex	-0.099491	-0.362265	0.176994	Cerebral Cortex		postrhinal cortex	-0.207289	-0.0569212	-0.375601	Cerebral Cortex
presubiculum	-0.0343146	-0.566376	0.501241	Cerebral Cortex		presubiculum	-0.203273	-0.248387	-0.13745	Cerebral Cortex
parasubiculum	-0.0756162	-0.602953	0.357048	Cerebral Cortex		parasubiculum	-0.313048	-0.239671	-0.380739	Cerebral Cortex
perirhinal cortex 35	-0.0443353	-0.445996	0.320542	Cerebral Cortex		perirhinal cortex 35	-0.199693	-0.0502201	-0.341667	Cerebral Cortex
perirhinal cortex 36	-0.174366	-0.603806	0.174929	Cerebral Cortex		perirhinal cortex 36	-0.380865	-0.326608	-0.449781	Cerebral Cortex
entorhinal cortex	-0.0195197	-0.472164	0.470994	Cerebral Cortex		entorhinal cortex	-0.126768	-0.146473	-0.106712	Cerebral Cortex
lat entorhinal cortex	0.0824602	-0.289381	0.519299	Cerebral Cortex		lat entorhinal cortex	0.0538343	0.271129	-0.162595	Cerebral Cortex
ventral hipp	-0.061033	-0.641925	0.51197	Cerebral Cortex		ventral hipp	-0.259591	-0.345446	-0.189627	Cerebral Cortex
dorsal hipp	-0.0683713	-0.614072	0.631841	Cerebral Cortex		dorsal hipp	-0.252812	-0.389994	-0.0948676	Cerebral Cortex
piriform cortex	-0.0598055	-0.681076	0.410493	Cerebral Cortex		piriform cortex	-0.292908	-0.262692	-0.343063	Cerebral Cortex
prefrontal cortex	0.118238	-0.157329	0.577176	Cerebral Cortex		prefrontal cortex	0.113988	0.279133	-0.148484	Cerebral Cortex
d agran insular cortex	0.0447429	-0.318953	0.506135	Cerebral Cortex		d agran insular cortex	-0.0837405	0.0900645	-0.425585	Cerebral Cortex
p agran insular cortex	0.0529755	-0.298652	0.582056	Cerebral Cortex		p agran insular cortex	-0.0230903	0.0763675	-0.190437	Cerebral Cortex
v agran insular cortex	0.0568828	-0.56329	0.711006	Cerebral Cortex		v agran insular cortex	-0.0166468	-0.173479	0.220597	Cerebral Cortex
amygdalopiriform cortex	-0.0977104	-0.627688	0.365458	Cerebral Cortex		amygdalopiriform cortex	-0.392489	-0.310807	-0.508126	Cerebral Cortex
auditory primary cortex	0.094696	-0.172704	0.530443	Cerebral Cortex		auditory primary cortex	0.0290676	0.193382	-0.15693	Cerebral Cortex
d auditory secondary cortex	0.188462	-0.0721916	0.641279	Cerebral Cortex		d auditory secondary cortex	0.156672	0.399745	-0.0647821	Cerebral Cortex
v auditory secondary cortex	-0.0581717	-0.358124	0.335466	Cerebral Cortex		v auditory secondary cortex	-0.181318	-0.0757587	-0.308218	Cerebral Cortex
cingulate cortex 1	0.0605111	-0.276341	0.518057	Cerebral Cortex		cingulate cortex 1	-0.0139976	0.149888	-0.275177	Cerebral Cortex
cingulate cortex 2	0.191443	0.0602573	0.479179	Cerebral Cortex		cingulate cortex 2	0.182287	0.36317	-0.0304231	Cerebral Cortex
dysgran insular cortex	0.062445	-0.252412	0.515114	Cerebral Cortex		dysgran insular cortex	-0.0176414	0.185052	-0.258968	Cerebral Cortex
dorsolat orbital cortex	0.102399	-0.300715	0.515451	Cerebral Cortex		dorsolat orbital cortex	0.0658176	0.0784461	0.0537391	Cerebral Cortex
frontal cortex 3	0.0755696	-0.310987	0.452396	Cerebral Cortex		frontal cortex 3	-0.0100046	0.384392	-0.308871	Cerebral Cortex
granular insular cortex	0.111093	-0.170676	0.57201	Cerebral Cortex		granular insular cortex	0.0853186	0.33423	-0.14718	Cerebral Cortex
insular cortex	-0.0536171	-0.70951	0.407342	Cerebral Cortex		insular cortex	-0.234891	-0.368934	-0.145651	Cerebral Cortex
par association cortex lat	0.247613	-0.168124	0.936291	Cerebral Cortex		par association cortex lat	0.332483	0.370981	0.299361	Cerebral Cortex
motor cortex 1	0.0454242	-0.625211	0.553301	Cerebral Cortex		motor cortex 1	-0.0895448	-0.0166358	-0.154671	Cerebral Cortex
motor cortex 2	0.0569829	-0.445774	0.572468	Cerebral Cortex		motor cortex 2	-0.0403418	0.0821341	-0.198466	Cerebral Cortex
par association cortex med	0.18804	-0.359263	0.83572	Cerebral Cortex		par association cortex med	0.206569	0.0415847	0.388551	Cerebral Cortex
parietal cortex post caudal	0.229181	-0.00662471	0.554025	Cerebral Cortex		parietal cortex post caudal	0.18763	0.394781	0.025259	Cerebral Cortex
parietal cortex post dorsal	0.267162	-0.0377246	0.939032	Cerebral Cortex		parietal cortex post dorsal	0.333135	0.400945	0.252566	Cerebral Cortex
parietal cortex post rostral	0.162976	-0.156048	0.685844	Cerebral Cortex		parietal cortex post rostral	0.155072	0.23089	0.0724794	Cerebral Cortex
retrosplenial dysgran cortex	0.152144	-0.244704	0.750382	Cerebral Cortex		retrosplenial dysgran cortex	0.163626	0.294844	0.0711742	Cerebral Cortex
retrosplenial granular b cortex	0.147312	-0.0884191	0.582116	Cerebral Cortex		retrosplenial granular b cortex	0.12542	0.212792	-0.0205434	Cerebral Cortex
retrosplenial granular c cortex	0.236647	0.0656749	0.567983	Cerebral Cortex		retrosplenial granular c cortex	0.238452	0.322803	0.126345	Cerebral Cortex
sensory cortex	0.136754	-0.150366	0.579055	Cerebral Cortex		sensory cortex	0.0835889	0.335421	-0.15702	Cerebral Cortex
sensory bf cortex	0.255159	0.0760976	0.736143	Cerebral Cortex		sensory bf cortex	0.29566	0.774965	-0.066074	Cerebral Cortex
sensory dysgran cortex	0.261989	0.105492	0.680148	Cerebral Cortex		sensory dysgran cortex	0.324384	1.06354	-0.0901308	Cerebral Cortex
sensory dysgran oral cortex	0.221053	0.105369	0.521484	Cerebral Cortex		sensory dysgran oral cortex	0.219885	0.884111	-0.196702	Cerebral Cortex
sensory fl cortex	0.174612	-0.100206	0.563038	Cerebral Cortex		sensory fl cortex	0.185854	0.673987	-0.128924	Cerebral Cortex
sensory hl cortex	0.164957	-0.187139	0.646216	Cerebral Cortex		sensory hl cortex	0.16705	0.367624	-0.00295573	Cerebral Cortex
sensory j cortex	0.186032	0.0382215	0.510183	Cerebral Cortex		sensory j cortex	0.184387	0.865177	-0.259895	Cerebral Cortex
sensory sh cortex	0.188829	-0.141762	0.620519	Cerebral Cortex		sensory sh cortex	0.16963	0.258855	0.0936121	Cerebral Cortex
sensory tr cortex	0.183523	-0.299753	0.84796	Cerebral Cortex		sensory tr cortex	0.20655	0.262684	0.162167	Cerebral Cortex
sensory ul cortex	0.266976	0.132855	0.679911	Cerebral Cortex		sensory ul cortex	0.348813	0.885702	-0.0804859	Cerebral Cortex
sensory secondary cortex	0.189089	-0.037684	0.666787	Cerebral Cortex		sensory secondary cortex	0.223902	0.527225	-0.0806249	Cerebral Cortex
temporal association cortex	0.0969963	-0.204791	0.530672	Cerebral Cortex		temporal association cortex	0.0609211	0.240653	-0.0723364	Cerebral Cortex
visual cortex	0.266977	-0.0459816	0.799116	Cerebral Cortex		visual cortex	0.336378	0.463816	0.224554	Cerebral Cortex
visual binocular cortex	0.141188	-0.119122	0.742842	Cerebral Cortex		visual binocular cortex	0.144751	0.31261	-0.000754569	Cerebral Cortex
visual monocular cortex	0.170701	-0.11141	0.656341	Cerebral Cortex		visual monocular cortex	0.187628	0.301835	0.0960741	Cerebral Cortex
visual secondary lat cortex	0.161151	-0.199584	0.748659	Cerebral Cortex		visual secondary lat cortex	0.163554	0.277533	0.0714531	Cerebral Cortex
visual secondary medlat cortex	0.188229	-0.300718	0.727083	Cerebral Cortex		visual secondary medlat cortex	0.213782	0.107884	0.297502	Cerebral Cortex
visual secondary medmed cortex	0.21968	-0.23673	0.827486	Cerebral Cortex		visual secondary medmed cortex	0.241489	0.080209	0.43079	Cerebral Cortex
striatum	0.068856	-0.516387	0.520947	Cerebral Nuclei		striatum	-0.0425079	0.042105	-0.13326	Cerebral Nuclei
globus pallidus	-0.037768	-0.640931	0.517441	Cerebral Nuclei		globus pallidus	-0.175542	-0.353914	0.00689631	Cerebral Nuclei
entopeduncular nucleus	0.108833	-0.193271	0.526852	Cerebral Nuclei		entopeduncular nucleus	0.104366	0.0641583	0.158362	Cerebral Nuclei
bnst	0.178621	-0.364375	0.643235	Cerebral Nuclei		bnst	0.256918	0.184307	0.319982	Cerebral Nuclei
basal forebrain	0.0856639	-0.617037	0.721623	Cerebral Nuclei		basal forebrain	0.105614	-0.151119	0.353247	Cerebral Nuclei
periventricular gray	0.358302	0.049222	0.722028	Cerebral Nuclei		periventricular gray	0.318509	0.474352	0.27116	Cerebral Nuclei
septum	0.0322311	-0.387346	0.69617	Cerebral Nuclei		septum	-0.00845603	-0.101879	0.154397	Cerebral Nuclei
stn	0.149395	-0.190467	0.56302	Hypothalamus		stn	0.143525	0.0618523	0.229018	Hypothalamus
hypothalamus	0.161342	-0.416882	0.892668	Hypothalamus		hypothalamus	0.254639	0.0805032	0.585595	Hypothalamus
thalamus	0.204017	-0.307185	0.913081	Thalamus		thalamus	0.424953	0.428839	0.409769	Thalamus
pineal	-0.113145	-0.686066	0.324796	Thalamus		pineal	-0.215823	-0.431347	0.0111647	Thalamus
interpeduncular nucleus	0.272089	-0.29578	0.990372	Midbrain		interpeduncular nucleus	0.338119	0.0884686	0.646392	Midbrain
colliculus sup brachium	0.425707	0.169305	0.857118	Midbrain		colliculus sup brachium	0.37891	0.331297	0.471169	Midbrain
colliculus sup deeper	0.299626	-0.230322	0.922662	Midbrain		colliculus sup deeper	0.376699	0.4402	0.4495	Midbrain
colliculus inf	0.384852	0.0085822	0.885316	Midbrain		colliculus inf	0.491711	0.565576	0.553783	Midbrain
colliculus sup superficial	0.0901395	-0.489247	0.651872	Midbrain		colliculus sup superficial	0.0644861	-0.0795409	0.277678	Midbrain
pretectum	0.372706	-0.0297716	1.02068	Midbrain		pretectum	0.545681	0.515163	0.632253	Midbrain
pag	0.405922	-0.0820197	0.991296	Midbrain		pag	0.517054	0.441577	0.774281	Midbrain
sn	0.227517	-0.268952	1.10264	Midbrain		sn	0.359462	0.10498	0.928046	Midbrain
inf olive	-0.0150019	-0.247756	0.308317	Hindbrain		inf olive	-0.0830936	-0.111424	-0.0614625	Hindbrain
spinal trigeminal nucleus	-0.130082	-0.856655	0.363716	Hindbrain		spinal trigeminal nucleus	-0.540039	-0.771475	-0.351981	Hindbrain
pontine nuclei	0.154849	-0.256298	0.744989	Hindbrain		pontine nuclei	0.192545	0.0280848	0.442406	Hindbrain
brain stem	0.200617	-0.278133	0.788118	Hindbrain		brain stem	0.385955	0.383808	0.380586	Hindbrain
cerebellar peduncle middle	-0.0623786	-0.371717	0.209682	Cerebellum		cerebellar peduncle middle	-0.266984	-0.081944	-0.5318	Cerebellum
cerebellar peduncle inf	-0.351951	-1.03745	-0.038896	Cerebellum		cerebellar peduncle inf	-0.656875	-0.825034	-0.526995	Cerebellum
cerebellum mol	-0.133604	-0.837887	0.376243	Cerebellum		cerebellum mol	-0.586573	-0.690814	-0.544045	Cerebellum
cerebellum gran	-0.108715	-0.800307	0.437753	Cerebellum		cerebellum gran	-0.431892	-0.596488	-0.370559	Cerebellum
supraoptic decussation	0.0708903	-0.263963	0.622936	Fiber Tracts		supraoptic decussation	0.0629149	0.0161965	0.219869	Fiber Tracts
pyramidal decussation	0.300665	0.0190561	0.738553	Fiber Tracts		pyramidal decussation	0.354308	0.222301	0.506811	Fiber Tracts
pons transverse fibers	0.118423	-0.308359	0.681689	Fiber Tracts		pons transverse fibers	0.138273	-0.00945378	0.353092	Fiber Tracts
facial nerve ascending	0.398523	0.104533	0.66155	Fiber Tracts		facial nerve ascending	0.291076	0.345748	0.299012	Fiber Tracts
commissure of ic	0.280958	-0.0778267	0.668469	Fiber Tracts		commissure of ic	0.280662	0.235803	0.39291	Fiber Tracts
corpus callosum	0.102913	-0.551813	0.666398	Fiber Tracts		corpus callosum	0.0954699	0.142835	0.049972	Fiber Tracts
fimbria	-0.0423217	-0.562429	0.675485	Fiber Tracts		fimbria	-0.171847	-0.286797	0.0421733	Fiber Tracts
fasciculus retroflexus	0.356307	-0.00861676	0.939346	Fiber Tracts		fasciculus retroflexus	0.588508	0.544866	0.598031	Fiber Tracts
stria medullaris	0.22191	-0.215066	0.666575	Fiber Tracts		stria medullaris	0.260987	0.20366	0.314972	Fiber Tracts
stria terminalis	-0.0114665	-0.64644	0.452666	Fiber Tracts		stria terminalis	-0.136223	-0.0523642	-0.230155	Fiber Tracts
pc	0.338735	0.0830125	0.616216	Fiber Tracts		pc	0.362314	0.318299	0.399489	Fiber Tracts
facial nerve genu	0.347376	0.0449669	0.731209	Fiber Tracts		facial nerve genu	0.294217	0.28644	0.328258	Fiber Tracts
fornix	0.126932	-0.459195	0.962729	Fiber Tracts		fornix	0.121583	-0.226132	0.506625	Fiber Tracts
mammillothalamic tract	0.348864	0.111883	0.707496	Fiber Tracts		mammillothalamic tract	0.357124	0.377382	0.33863	Fiber Tracts
commissure of sc	0.230668	-0.161984	0.728816	Fiber Tracts		commissure of sc	0.279486	0.174062	0.366715	Fiber Tracts
optic tract	-0.00459825	-0.687363	0.549897	Fiber Tracts		optic tract	-0.11127	-0.282841	0.0565288	Fiber Tracts
med lemniscus	0.09779	-0.386283	0.540688	Fiber Tracts		med lemniscus	0.0581387	-0.0346758	0.15813	Fiber Tracts
facial nerve	0.20031	-0.113	0.611425	Fiber Tracts		facial nerve	0.261584	0.243465	0.294129	Fiber Tracts
ac ant	-0.0124951	-0.548226	0.531162	Fiber Tracts		ac ant	-0.119396	-0.350049	0.130326	Fiber Tracts
ac post	0.0131469	-0.572247	0.696011	Fiber Tracts		ac post	-0.0506688	-0.317428	0.273851	Fiber Tracts
hippo comissure vent	-0.0723891	-0.354576	0.371841	Fiber Tracts		hippo comissure vent	-0.11193	-0.211725	0.0311176	Fiber Tracts
alveus	-0.209747	-0.436053	-0.0421025	Fiber Tracts		alveus	-0.383363	-0.143861	-0.656248	Fiber Tracts
cerebral peduncle	0.115488	-0.555452	0.807212	Fiber Tracts		cerebral peduncle	0.144651	-0.0891058	0.468782	Fiber Tracts
ac	0.150153	-0.186306	0.497312	Fiber Tracts		ac	0.108507	0.12614	0.0851984	Fiber Tracts
ventricles	-0.103548	-0.796971	0.565896	NA		ventricles	-0.270075	-0.441312	-0.0167725	NA
