# Supplementary material for: Altered behavior, brain structure, and neurometabolites in a rat model of autism-specific maternal autoantibody exposure
Source: Mol Psychiatry. 2023 Mar 27;28(5):2136–47. doi: 10.1038/s41380-023-02020-3 (PMC10575787; doi:10.1038/s41380-023-02020-3)
Supplement: Supplementary file 4 — Supplementary Table 3 [file 41380_2023_2020_MOESM4_ESM.xlsx]

## Sheet: Creatine_normalized
				Data Quality Metric		Abs. Val.	8 Primary Metabolites (/Cr+PCr)																													5 Secondary Metabolites (/Cr+PCr)
Coding	Group	Sex	Age	FWHM	%SD Cr+PCr	Cr+PCr	%SD Gln	Gln	%SD Glu	Glu		%SD GPC+PCh		GPC+PCh		%SD GSH		GSH		%SD Ins		Ins		%SD MM09+Lip09		MM09+Lip09		%SD NAA		NAA		%SD Tau		Tau		%SD Asp		Asp		%SD GABA		GABA		%SD Glu+Gln		Glu+Gln		%SD MM14+Lip13a+L
6_3_3	Control	M	30	0.059	3	20700	10	0.502	4	1.403		5		0.179		10		0.295		9		0.486		8		1.32		4		1.019		4		1.139		15		0.531		18		0.268		4		1.905		17
6_3_3_2	Control	M	70	0.029	3	15700	9	0.581	3	1.94		4		0.256		9		0.297		5		0.739		6		1.592		3		1.249		4		0.969		15		0.518		9		0.483		3		2.521		15
6_3_4	Control	M	30	0.023	3	17700	9	0.449	3	1.586		4		0.197		8		0.277		6		0.557		8		1.53		4		0.92		3		1.198		17		0.379		11		0.333		3		2.035		15
6_3_4_2	Control	M	70	0.046	4	17400	14	0.401	3	1.685		5		0.226		9		0.318		6		0.791		7		1.442		4		1.132		5		0.962		18		0.484		13		0.376		4		2.086		18
6_3_9	Control	F	30	0.052	3	15500	11	0.451	4	1.456		5		0.18		7		0.388		7		0.653		9		1.48		4		1.086		4		1.167		14		0.574		12		0.385		4		1.907		16
6_3_9_2	Control	F	70	0.039	3	17200	9	0.625	3	1.853		5		0.231		9		0.327		6		0.725		7		1.721		3		1.177		5		0.911		14		0.579		15		0.337		3		2.478		14
6_3_10	Control	F	30	0.052	3	17400	11	0.48	4	1.471		5		0.207		8		0.386		9		0.506		8		1.428		4		1.128		4		1.181		15		0.575		12		0.389		4		1.952		20
6_3_10_2	Control	F	70	0.036	3	17000	10	0.591	3	1.789		4		0.235		10		0.308		5		0.928		8		1.692		3		1.182		5		0.964		16		0.577		12		0.419		4		2.38		17
6_4_3	Control	M	30	0.02	3	17000	7	0.559	3	1.292		4		0.216		7		0.307		5		0.656		7		1.401		3		1.007		3		1.17		19		0.315		12		0.285		3		1.851		11
6_4_3_2	Control	M	70	0.023	3	15700	11	0.495	3	1.692		4		0.23		9		0.297		5		0.865		8		1.595		3		1.121		4		1		22		0.35		14		0.316		4		2.187		14
6_4_4	Control	M	30	0.033	3	19700	6	0.687	3	1.318		4		0.191		8		0.275		6		0.568		7		1.411		3		1.087		3		1.158		15		0.449		10		0.385		3		2.005		13
6_4_4_2	Control	M	70	0.059	4	12100	12	0.623	4	1.832		6		0.274		10		0.401		7		0.732		8		1.331		5		1.297		7		0.883		21		0.481		17		0.385		4		2.454		13
6_4_12	Control	F	30	0.059	4	16800	9	0.57	4	1.303		5		0.192		9		0.348		7		0.701		8		1.471		4		1.061		5		1.039		18		0.48		17		0.288		4		1.873		14
6_4_12_2	Control	F	70	0.026	3	18600	10	0.565	3	1.683		4		0.253		9		0.329		5		0.897		9		1.674		4		1.07		5		0.957		18		0.461		18		0.267		4		2.249		15
6_4_13	Control	F	30	0.013	2	16300	7	0.631	3	1.542		4		0.195		10		0.214		6		0.629		7		1.436		3		1.002		3		1.157		20		0.312		10		0.353		3		2.173		10
6_4_13_2	Control	F	70	0.046	4	17500	12	0.491	3	1.761		5		0.236		10		0.324		7		0.707		8		1.592		4		1.176		5		0.936		17		0.537		18		0.298		4		2.252		18
6_5_3	Treatment	M	30	0.029	3	16300	11	0.425	3	1.454		5		0.175		9		0.268		6		0.62		8		1.41		3		1.015		3		1.192		16		0.449		14		0.302		4		1.879		15
6_5_3_2	Treatment	M	70	0.029	3	15600	9	0.608	3	1.698		5		0.225		9		0.307		5		0.834		7		1.621		3		1.192		4		0.997		20		0.388		15		0.324		3		2.306		14
6_5_4	Treatment	M	30	0.052	3	16600	10	0.491	4	1.425		5		0.194		8		0.342		7		0.525		7		1.48		4		1.116		4		1.24		16		0.489		12		0.384		4		1.917		14
6_5_4_2	Treatment	M	70	0.023	3	13200	10	0.591	3	1.807		5		0.213		11		0.267		6		0.807		8		1.688		3		1.237		5		1.058		22		0.396		12		0.413		4		2.398		14
6_5_12	Treatment	F	30	0.026	3	14900	9	0.506	3	1.445		5		0.177		8		0.314		8		0.491		8		1.523		3		1.006		3		1.233		16		0.443		14		0.288		4		1.951		16
6_5_12_2	Treatment	F	70	0.033	3	16500	8	0.663	3	1.626		5		0.196		8		0.337		6		0.821		8		1.587		3		1.145		4		0.988		21		0.395		14		0.328		4		2.289		15
6_5_13	Treatment	F	30	0.02	2	18500	8	0.533	3	1.454		4		0.19		7		0.33		5		0.708		5		1.624		3		0.974		3		1.309		17		0.399		13		0.292		3		1.987		9
6_5_13_2	Treatment	F	70	0.036	3	16800	11	0.487	3	1.633		4		0.212		9		0.296		5		0.89		7		1.612		3		1.117		4		1.048		15		0.563		17		0.277		4		2.12		13
6_6_3	Treatment	M	30	0.033	3	14600	11	0.448	3	1.556		4		0.195		8		0.292		7		0.58		7		1.446		3		1.027		3		1.219		16		0.448		14		0.307		4		2.005		14
6_6_3_2	Treatment	M	70	0.036	3	16500	9	0.579	3	1.881		4		0.266		10		0.282		5		0.751		7		1.438		4		1.12		4		1.042		16		0.49		10		0.468		3		2.46		14
6_6_4	Treatment	M	30	0.029	3	16700	9	0.477	3	1.582		4		0.19		8		0.298		6		0.643		7		1.386		3		1.062		3		1.253		15		0.475		10		0.412		3		2.059		15
6_6_4_2	Treatment	M	70	0.039	4	17100	11	0.549	3	1.804		5		0.232		9		0.334		6		0.742		7		1.469		4		1.258		5		1.01		19		0.444		12		0.447		4		2.353		10
6_6_9	Treatment	F	30	0.013	2	15600	8	0.53	3	1.716		4		0.174		9		0.224		5		0.694		7		1.491		3		1.03		3		1.176		13		0.483		11		0.324		3		2.246		12
6_6_9_2	Treatment	F	70	0.026	3	17600	12	0.435	3	1.618		5		0.209		9		0.306		5		0.891		8		1.652		3		1.142		5		0.942		19		0.425		14		0.33		4		2.053		13
6_6_10	Treatment	F	30	0.026	3	15300	12	0.399	3	1.465		5		0.179		8		0.322		6		0.682		9		1.394		3		0.975		3		1.23		16		0.44		12		0.341		4		1.864		18
6_6_10_2	Treatment	F	70	0.02	3	16000	11	0.491	3	1.81		4		0.225		9		0.273		4		0.915		7		1.611		3		1.131		4		0.962		15		0.48		13		0.342		3		2.301		14
5_4_5	Control	M	30	0.046	3	24000	3	0.46	3	1.523		4		0.188		7		0.322		6		0.634		7		1.426		3		1.11		3		1.294		12		0.569		10		0.361		3		1.983		14
5_4_5_2	Control	M	70	0.039	3	17600	12	0.43	3	1.65		5		0.219		9		0.321		5		0.826		7		1.492		3		1.177		5		0.977		15		0.521		15		0.324		4		2.08		15
5_4_6	Control	M	30	0.046	4	15100	4	0.354	3	1.666		5		0.222		9		0.33		8		0.557		7		1.569		4		1.042		4		1.139		20		0.429		15		0.343		4		2.02		11
5_4_6_2	Control	M	70	0.029	3	16800	12	0.449	3	1.783		5		0.236		10		0.269		5		0.876		8		1.466		3		1.101		5		0.992		22		0.361		16		0.294		4		2.231		13
5_4_7	Control	F	30	0.026	3	15400	3	0.534	3	1.643		4		0.207		8		0.322		6		0.694		8		1.582		3		1.081		4		1.159		18		0.431		14		0.294		3		2.178		15
5_4_7_2	Control	F	70	0.052	4	14000	12	0.573	4	1.837		5		0.272		9		0.394		6		0.78		7		1.786		4		1.321		7		0.838		19		0.491		12		0.496		4		2.41		14
5_4_8	Control	F	30	0.023	3	15500	3	0.469	3	1.599		4		0.194		8		0.287		6		0.745		8		1.517		3		1.052		3		1.2		14		0.507		11		0.365		3		2.067		15
5_4_8_2	Control	F	70	0.039	4	15700	13	0.473	4	1.712		5		0.247		9		0.358		6		0.819		8		1.489		4		1.135		6		0.92		19		0.483		15		0.369		4		2.185		11
5_5_5	Control	M	30	0.033	3	17200	3	0.534	3	1.683		4		0.237		8		0.261		6		0.568		7		1.583		3		1.136		4		1.056		12		0.551		9		0.426		3		2.217		13
5_5_5_2	Control	M	70	0.016	3	17300	9	0.574	3	1.726		4		0.221		11		0.215		5		0.831		8		1.65		3		1.202		4		1.081		17		0.409		11		0.359		3		2.3		14
5_5_6	Control	M	30	0.039	3	19400	3	0.477	3	1.541		4		0.222		8		0.323		6		0.707		7		1.569		3		1.158		3		1.172		12		0.634		13		0.321		3		2.018		14
5_5_6_2	Control	M	70	0.02	3	13100	10	0.53	3	1.845		4		0.262		12		0.205		5		0.789		7		1.855		3		1.213		5		0.887		18		0.414		12		0.378		3		2.374		13
5_5_7	Control	F	30	0.039	3	19400	3	0.45	3	1.473		4		0.202		8		0.312		7		0.584		7		1.469		3		1.099		4		1.077		15		0.488		13		0.326		4		1.923		14
5_5_7_2	Control	F	70	0.046	4	15800	12	0.5	3	1.816		4		0.267		8		0.424		6		0.73		7		1.523		3		1.308		6		0.819		19		0.46		14		0.386		4		2.316		16
5_5_8	Control	F	30	0.046	3	18000	3	0.385	3	1.479		4		0.229		7		0.373		7		0.67		7		1.618		3		1.113		5		0.983		14		0.57		15		0.317		4		1.864		15
5_5_8_2	Control	F	70	0.065	6	14800	16	0.486	5	1.539		6		0.257		9		0.473		8		0.701		9		1.479		7		0.959		8		0.857		20		0.533		23		0.279		5		2.025		13
6_8_5	Treatment	M	30	0.039	3	23700	3	0.426	3	1.37		4		0.197		7		0.313		6		0.635		7		1.451		3		0.989		3		1.153		12		0.58		14		0.275		3		1.796		13
6_8_5_2	Treatment	M	70	0.046	3	17800	11	0.484	3	1.689		4		0.214		10		0.282		5		0.803		8		1.513		3		1.113		5		0.88		16		0.506		15		0.322		4		2.172		14
6_8_6	Treatment	M	30	0.039	2	19900	2	0.439	3	1.589		4		0.217		9		0.238		7		0.555		7		1.461		3		1.038		3		1.154		10		0.621		10		0.359		3		2.028		13
6_8_6_2	Treatment	M	70	0.033	4	14000	13	0.447	3	1.738		4		0.245		10		0.282		5		0.851		8		1.624		4		1.085		4		1.062		18		0.489		15		0.345		4		2.185		16
6_8_7	Treatment	F	30	0.039	3	17200	3	0.456	3	1.468		4		0.2		9		0.263		8		0.505		7		1.383		3		1.076		4		1.17		13		0.539		10		0.417		4		1.924		15
6_8_7_2	Treatment	F	70	0.029	4	15400	11	0.526	3	1.768		5		0.223		10		0.296		6		0.711		7		1.589		4		1.148		5		0.996		20		0.42		14		0.375		4		2.294		11
6_8_8	Treatment	F	30	0.046	3	19700	3	0.446	3	1.56		4		0.209		8		0.324		7		0.528		7		1.681		3		1.128		4		1.103		12		0.61		10		0.413		3		2.006		15
6_8_7_2	Treatment	F	70	0.033	3	18000	11	0.504	3	1.682		4		0.218		9		0.288		6		0.816		8		1.696		3		1.128		5		0.872		17		0.48		13		0.367		4		2.187		12
[truncated: 3 more columns]

## Sheet: Water_Scaled
				Primary Metabolites																						Secondary Metabolites
Coding	Group	Sex	Age	Cr+PCr	Cr+PCr %SD	Cr	Cr %SD	PCr	PCr %SD	Gln	Gln %SD	Glu	Glu %SD	GPC+PCh	GPC+PCh %SD	GSH	GSH %SD	Ins	Ins %SD	MM09+Lip09	MM09+Lip09 %SD	NAA	NAA %SD	Tau	Tau %SD	Asp	Asp %SD	GABA	GABA %SD	Glu+Gln	Glu+Gln %SD	MM14+Lip13a+L	MM14+Lip13a+L %SD	NAA+NAAG	NAA+NAAG %SD
6_3_3	Control	M	30	564.921	3	196.527	26	368.394	14	283.098	10	792.668	4	101.386	5	166.658	10	274.178	9	744.675	8	575.433	4	643.389	4	299.17	15	150.895	18	1080	4	734.999	17	632.8	4
6_3_3_2	Control	M	70	586.81	3	202.501	19	384.309	11	340.93	9	1140	3	150.354	4	174.201	9	433.584	5	934.806	6	733.08	3	568.646	4	303.739	15	283.552	9	1480	3	843.698	15	848.418	4
6_3_4	Control	M	30	565.015	3	246.32	11	318.695	9	251.06	10	887.534	3	109.928	4	159	8	319.918	6	849.909	8	519.653	4	674.887	3	221.987	17	186.302	11	1140	3	914.848	15	630.75	3
6_3_4_2	Control	M	70	626.213	4	185.398	30	440.815	14	251.058	14	1060	3	141.741	5	199.432	9	494.929	6	903.171	7	708.602	4	602.262	5	303.168	18	235.328	13	1310	4	800.453	18	782.277	4
6_3_9	Control	F	30	559.527	3	176.287	25	383.239	13	253.082	11	811.3	4	99.747	5	217.771	7	372.83	7	827.446	9	609.205	4	655.163	4	324.499	14	213.343	12	1060	4	990.343	17	679.898	4
6_3_9_2	Control	F	70	584.189	3	214.258	20	369.931	12	365.193	9	1080	3	134.784	5	191.217	9	423.772	6	1010	7	687.688	3	532.29	5	338.203	14	197.194	15	1450	3	1120	14	789.089	4
6_3_10	Control	F	30	557.219	3	148.641	33	408.578	12	267.655	11	819.755	4	115.577	5	214.976	8	281.777	9	796.38	8	628.991	4	658.248	4	320.489	15	217.273	12	1090	4	714.644	20	708.128	4
6_3_10_2	Control	F	70	557.109	3	140.508	26	416.601	10	328.801	9	994.07	3	130.498	4	169.49	9	511.301	5	944.613	5	655.672	3	534.653	4	322.95	15	230.11	11	1320	3	1070	9	765.179	3
6_4_3	Control	M	30	570.596	3	256.791	8	313.804	8	318.782	7	737.152	3	123.173	4	175.406	7	374.423	5	799.263	7	574.23	3	667.642	3	179.669	19	162.566	12	1060	3	1000	11	629.435	4
6_4_3_2	Control	M	70	601.91	3	267.087	11	334.823	10	297.503	11	1020	3	138.398	4	178.461	9	520.899	5	959.883	8	674.621	3	601.849	4	210.946	21	190.744	14	1320	4	1010	14	739.69	4
6_4_4	Control	M	30	556.132	3	266.038	11	290.094	12	382.14	6	732.742	3	106.212	4	152.875	8	315.911	6	784.922	7	604.589	3	643.702	3	249.893	15	214.184	10	1110	3	889.378	13	692.283	3
6_4_4_2	Control	M	70	546.227	4	251.461	31	294.766	27	336.453	12	996.591	4	149.161	6	220.097	10	400.097	7	726.775	8	706.53	5	482.681	7	262.486	21	206.757	17	1330	4	781.188	13	764.57	4
6_4_12	Control	F	30	577.915	4	192.433	28	385.482	14	329.589	9	752.909	4	111.164	5	200.904	9	404.995	7	849.901	8	613.055	4	600.055	5	277.845	18	166.674	17	1080	4	871.19	14	645.967	4
6_4_12_2	Control	F	70	622.013	3	199.65	19	422.363	10	351.446	10	1050	3	157.406	4	204.473	9	557.659	5	1040	9	665.409	4	595.256	5	286.491	18	166.012	18	1400	4	1100	15	734.229	4
6_4_13	Control	F	30	547.14	2	229.247	7	317.893	6	345.801	7	843.483	3	106.758	4	117.267	10	344.546	6	786.527	7	548.423	3	633.073	3	170.501	20	192.985	10	1190	3	1080	10	611.632	4
6_4_13_2	Control	F	70	585.757	4	199.715	28	386.042	16	287.764	12	1030	3	138.116	5	189.791	10	413.836	7	932.273	8	688.817	4	548.112	5	314.464	17	174.48	18	1320	4	876.298	18	768.139	4
6_5_3	Treatment	M	30	594.617	3	219.725	15	374.892	10	252.801	11	864.579	3	104.304	5	159.048	9	368.589	6	838.446	8	603.326	3	708.657	3	266.766	16	179.504	14	1120	4	940.98	15	657.915	4
6_5_3_2	Treatment	M	70	571.81	3	212.789	18	359.021	12	347.517	9	971.964	3	128.768	5	175.524	9	477.271	5	926.602	7	681.804	3	569.943	4	222.265	20	185.667	15	1320	3	872.027	14	790.078	4
6_5_4	Treatment	M	30	548.705	3	266.38	16	282.324	15	269.685	10	782.309	4	106.473	5	187.575	8	287.916	7	812.492	7	612.594	4	680.217	4	268.491	16	210.522	12	1050	4	807.127	14	652.086	4
6_5_4_2	Treatment	M	70	544.327	3	282.507	12	261.82	15	321.672	10	983.793	3	115.692	5	145.336	11	438.954	6	918.731	8	673.354	3	575.86	5	215.391	22	224.613	12	1310	4	1060	14	758.979	4
6_5_12	Treatment	F	30	566.297	3	170.986	18	395.31	9	286.209	9	818.444	3	100.231	5	177.498	8	277.606	8	863.012	8	569.599	3	698.075	3	250.792	16	162.655	14	1100	4	740.228	16	664.118	4
6_5_12_2	Treatment	F	70	544.327	3	282.507	12	261.82	15	321.672	10	983.793	3	115.692	5	145.336	11	438.954	6	918.731	8	673.354	3	575.86	5	215.391	22	224.613	12	1310	4	1060	14	758.979	4
6_5_13	Treatment	F	30	539.27	2	222.321	9	316.95	8	287.335	8	783.434	3	101.802	4	178.237	7	381.868	5	875.598	5	525.106	3	706.763	3	215.453	17	157.181	13	1070	3	1040	9	590.936	3
6_5_13_2	Treatment	F	70	583.002	3	136.281	34	446.72	12	283.821	11	951.781	3	123.65	4	172.713	9	519.525	5	940.152	7	650.897	3	611.396	4	328.123	15	161.295	17	1240	4	1210	13	742.784	4
6_6_3	Treatment	M	30	567.753	3	231.537	14	336.216	11	254.822	11	883.416	3	110.695	4	165.802	8	328.757	7	820.671	7	583.067	3	692.047	3	254.239	16	174.265	14	1140	4	840	14	689.442	3
6_6_3_2	Treatment	M	70	590.268	3	334.797	12	255.47	17	341.071	9	1110	3	157.143	4	166.769	10	443.698	5	847.143	7	659.748	4	615.38	4	289.151	16	275.44	10	1450	3	866.406	14	795.331	3
6_6_4	Treatment	M	30	536.277	3	235.5	11	300.778	10	256.067	9	848.479	3	101.887	4	159.951	8	344.718	6	743.184	7	569.843	3	672.365	3	254.632	15	220.975	10	1100	3	810.386	15	663.789	3
6_6_4_2	Treatment	M	70	603.396	4	242.078	22	361.318	16	331.231	11	1090	3	139.931	5	201.651	9	447.578	6	887.014	7	759.195	4	609.627	5	267.801	19	269.571	12	1420	4	1160	10	879.611	3
6_6_9	Treatment	F	30	567.865	2	221.222	8	346.643	6	301.553	8	975.724	3	99.042	4	126.575	9	398.475	5	852.597	6	584.584	3	670.199	3	271.465	13	183.72	11	1280	3	1020	9	645.76	3
6_6_9_2	Treatment	F	70	595.004	3	171.846	23	423.158	11	259.774	12	963.22	3	124.037	5	181.638	9	529.693	5	982.298	8	679.391	3	560.52	5	252.337	19	196.104	14	1220	4	1130	13	768.326	4
6_6_10	Treatment	F	30	544.993	3	255.033	9	289.959	8	219.104	12	798.395	3	97.041	5	174.771	8	373.124	6	759.424	9	530.928	3	670.961	3	241.328	16	186.279	12	1020	4	775.722	18	641.612	4
6_6_10_2	Treatment	F	70	569.726	3	260.303	10	309.423	10	280.216	11	1030	3	128.326	4	155.368	9	521.587	4	917.979	7	644.271	3	548.241	4	273.748	15	194.807	13	1310	3	1050	14	726.616	4
5_4_5	Control	M	30	618.7	3	206.413	17	412.287	9	285.794	9	938.118	3	115.626	4	196.118	7	391.809	6	883.543	7	686.483	3	798.402	3	349.829	12	221.085	11	1220	3	1030	14	753.022	3
5_4_5_2	Control	M	70	623.858	3	282.686	19	341.171	17	268.309	12	1030	3	136.703	5	200.174	9	515.486	5	930.756	7	734.241	3	609.365	5	325.09	15	202.409	15	1300	4	970.015	15	758.697	4
5_4_6	Control	M	30	539.655	4	266.682	18	272.973	19	191.231	15	898.928	3	119.845	5	177.815	9	300.602	8	846.743	7	562.148	4	614.881	4	231.317	20	184.619	15	1090	4	950.789	11	614.896	5
5_4_6_2	Control	M	70	589.129	3	187.366	21	401.763	12	259.168	12	1050	3	138.135	4	159.522	10	507.375	5	854.774	8	648.849	3	581.325	5	207.997	23	173.569	16	1310	4	1010	12	749.008	4
5_4_7	Control	F	30	514.958	3	206.243	13	308.715	10	274.978	9	846.181	3	106.453	4	165.922	8	357.485	6	814.496	8	556.738	3	596.867	4	221.874	18	151.163	14	1120	3	858.801	15	640.872	4
5_4_7_2	Control	F	70	544.778	4	234.898	26	309.88	20	312.27	12	1000	4	148.352	5	214.556	9	425.133	6	972.839	7	719.931	4	456.574	7	267.914	19	270.265	12	1310	4	1100	14	846.754	4
5_4_8	Control	F	30	544.465	3	218.799	11	325.666	9	254.895	10	871.053	3	105.419	4	156.123	8	406.322	5	825.776	8	572.753	3	653.647	3	276.462	14	198.687	11	1130	3	763.867	15	656.009	4
5_4_8_2	Control	F	70	582.905	4	164.368	34	418.537	15	275.664	13	997.573	4	143.946	5	208.549	9	477.565	6	867.975	8	661.791	4	536.607	6	281.662	19	215.212	15	1270	4	1150	11	716.901	4
5_5_5	Control	M	30	529.923	3	275.731	9	254.192	11	282.727	8	891.851	3	125.646	4	138.448	8	301.186	6	838.841	7	602.126	3	559.731	4	292.221	12	225.153	9	1170	3	1090	13	672.276	3
5_5_5_2	Control	M	70	569.608	3	257.049	9	312.559	8	326.963	9	983.155	3	126.004	4	122.342	11	473.778	5	939.761	8	685.023	3	615.364	4	233.979	17	204.829	11	1310	3	1120	14	764.552	3
5_5_6	Control	M	30	563.325	3	127.568	33	435.757	11	268.53	9	867.97	3	125.191	4	181.996	8	398.324	6	883.702	7	652.461	3	660.091	3	357.035	12	180.637	13	1140	3	892.557	14	694.293	4
5_5_6_2	Control	M	70	575.321	3	272.243	8	303.078	8	304.627	10	1060	3	150.996	4	118.076	12	454.085	5	1070	7	697.529	3	510.799	5	238.074	18	217.668	12	1370	3	953.83	13	763.912	4
5_5_7	Control	F	30	544.424	3	155.136	21	389.288	9	244.953	10	801.818	3	110.159	4	169.953	8	317.933	7	799.473	7	598.366	3	586.217	4	265.864	15	177.493	13	1050	4	921.511	14	656.076	4
5_5_7_2	Control	F	70	568.907	3	292.455	16	276.451	19	282.673	11	1030	3	154.888	4	238.575	7	415.269	6	870.077	5	740.386	3	457.152	6	264.851	18	216.859	13	1310	3	960.959	10	824.152	3
5_5_8	Control	F	30	570.353	3	152.059	32	418.293	13	220.08	12	843.384	3	130.483	4	212.242	7	382.605	7	924.155	7	634.919	3	560.896	5	325.4	14	181.108	15	1060	4	912.111	15	679.329	4
5_5_8_2	Control	F	70	546.833	6	546.833	17	0	999	266.21	16	842.101	5	140.366	6	258.369	9	383.508	8	808.392	9	524.493	7	468.243	8	291.095	20	153.05	23	1110	5	811.341	13	601.386	6
6_8_5	Treatment	M	30	592.131	3	122.306	31	469.825	9	252.39	9	810.585	3	116.526	4	185.303	7	376.333	6	859.195	7	585.212	3	682.924	3	343.209	12	162.735	14	1060	3	996.825	13	644.396	4
6_8_5_2	Treatment	M	70	604.132	3	217.225	26	386.906	16	292.167	11	1020	3	129.135	4	170.518	10	485.053	5	914.055	8	672.436	3	531.473	5	305.529	16	194.387	15	1310	4	1150	14	709.491	4
6_8_6	Treatment	M	30	565.203	2	194.304	13	370.899	7	248.068	9	897.736	3	122.485	4	134.741	9	313.595	7	826.065	7	586.875	3	652.472	3	351.162	10	202.72	10	1150	3	861.562	13	661.81	4
6_8_6_2	Treatment	M	70	600.786	4	190.26	23	410.526	12	268.918	13	1040	3	146.833	4	168.783	10	510.255	5	977.867	8	651.13	4	640.718	4	292.638	18	206.229	15	1310	4	938.275	16	734.884	4
6_8_7	Treatment	F	30	578.093	3	187.552	20	390.541	10	263.764	10	848.707	3	115.511	4	152.315	9	292.58	7	799.4	7	621.916	3	676.372	4	311.786	13	240.958	10	1110	4	831.673	15	725.404	3
6_8_7_2	Treatment	F	70	567.12	4	257.169	16	309.951	15	298.167	11	1000	3	126.281	5	167.79	10	403.034	6	900.801	7	651.176	4	564.661	5	238.207	20	212.647	14	1300	4	1170	11	751.434	4
6_8_8	Treatment	F	30	588.18	3	229.09	16	359.09	11	262.312	10	917.615	3	122.992	4	190.567	8	310.749	7	988.701	7	663.589	3	648.462	4	358.728	12	242.537	10	1180	3	939.17	15	721.733	4
6_8_8_2	Treatment	F	70	611.1	3	193.21	21	417.89	11	308.016	11	1030	3	133.221	4	176.113	9	498.527	6	1040	8	689.497	3	532.959	5	293.644	17	223.919	13	1340	4	1370	12	784.927	4
